# Supplementary material for: Bis(μ2-2-chloro­benzoato-κ2 O:O′)bis­[(2-chloro­benzoato-κO)(1,10-phenanthroline-κ2 N:N′)copper(II)] dihydrate
Source: Acta Crystallogr Sect E Struct Rep Online. 2011 Jul 30;67(Pt 8):m1158–9. doi: 10.1107/S1600536811029709 (PMC3212258; doi:10.1107/S1600536811029709)
Supplement: Supplementary file 1 [file e-67-m1158-sup1.cif]

##############################################################################
#                                                                            #
# This CIF contains the data in a paper accepted for publication in          #
# Acta Crystallographica Section E. It conforms to the requirements of       #
# Notes for Authors for Acta Crystallographica Section E, and has been       #
# peer reviewed under the auspices of the IUCr Commission on Journals.       #
#                                                                            #
# Full details of the Crystallographic Information File format               #
# are given in the paper "The Crystallographic Information File (CIF):       #
# a New Standard Archive File for Crystallography" by S. R. Hall, F. H.      #
# Allen and I. D. Brown [Acta Cryst. (1991), A47, 655-685].                  #
#                                                                            #
# The current version of the core CIF dictionary is obtainable from          #
# ftp://ftp.iucr.org/pub/cif_core.dic.                                       #
#                                                                            #
# Software is freely available for graphical display of the structure(s)     #
# in this CIF. For information consult the CIF software page                 #
# http://www.iucr.org/resources/cif/software.                                #
#                                                                            #
# This file may be used for bona fide research purposes within the           #
# scientific community so long as proper attribution is given to the journal # 
# article from which it was obtained.                                        #
#                                                                            #
##############################################################################
data_I
_audit_creation_method     SHELXL-97
_chemical_name_systematic
;
Bis(\m~2~-2-chlorobenzoato-\k^2^<i>O</i>:<i>O</i>')bis[(2-chlorobenzoato-
\k<i>O</i>)(1,10-phenanthroline-\k^2^<i>N</i>:<i>N</i>')copper(II)] dihydrate
;
_chemical_name_common     ?
_chemical_formula_moiety     'C52 H32 Cl4 Cu2 N4 O8, 2(H2 O)'
_chemical_formula_sum     'C52 H36 Cl4 Cu2 N4 O10'
_chemical_formula_iupac     '[Cu2 (C7 H4 Cl O2)4 (C12 H8 N2)2], 2H2 O'
_chemical_formula_weight     1145.75
_chemical_melting_point     ?
_symmetry_cell_setting     triclinic
_symmetry_space_group_name_H-M     'P -1'
_symmetry_space_group_name_Hall     '-P 1'
loop_
    _symmetry_equiv_pos_as_xyz
    'x, y, z'
    '-x, -y, -z'
_cell_length_a     10.434(2)
_cell_length_b     11.726(2)
_cell_length_c     22.200(4)
_cell_angle_alpha     100.90(3)
_cell_angle_beta     93.92(2)
_cell_angle_gamma     111.62(3)
_cell_volume     2451.0(10)
_cell_formula_units_Z     2
_cell_measurement_reflns_used     3998
_cell_measurement_theta_min     2.24
_cell_measurement_theta_max     25.38
_cell_measurement_temperature     295(2)
_exptl_crystal_description     block
_exptl_crystal_colour     blue
_exptl_crystal_size_max     0.13
_exptl_crystal_size_mid     0.10
_exptl_crystal_size_min     0.08
_exptl_crystal_density_diffrn     1.553
_exptl_crystal_density_meas     ?
_exptl_crystal_density_method     'not measured'
_exptl_crystal_F_000     582
_exptl_absorpt_coefficient_mu     1.150
_exptl_absorpt_correction_type     multi-scan
_exptl_absorpt_process_details     '(SADABS; Sheldrick, 2003)'
_exptl_absorpt_correction_T_min     0.8649
_exptl_absorpt_correction_T_max     0.9136
_exptl_special_details
;
;
_diffrn_ambient_temperature     295(2)
_diffrn_radiation_type     MoK\a
_diffrn_radiation_wavelength     0.71073
_diffrn_radiation_source     'fine-focus sealed tube'
_diffrn_radiation_monochromator     graphite
_diffrn_measurement_device_type     'Bruker APEXII CCD'
_diffrn_measurement_method     '\f and \w'
_diffrn_detector_area_resol_mean     ?
_diffrn_reflns_number     12840
_diffrn_reflns_av_R_equivalents     0.0181
_diffrn_reflns_av_sigmaI/netI     0.0395
_diffrn_reflns_theta_min     0.94
_diffrn_reflns_theta_max     25.05
_diffrn_reflns_theta_full     25.05
_diffrn_measured_fraction_theta_max     0.990
_diffrn_measured_fraction_theta_full     0.990
_diffrn_reflns_limit_h_min     -12
_diffrn_reflns_limit_h_max     12
_diffrn_reflns_limit_k_min     -13
_diffrn_reflns_limit_k_max     13
_diffrn_reflns_limit_l_min     -26
_diffrn_reflns_limit_l_max     23
_diffrn_standards_number     ?
_diffrn_standards_interval_count     ?
_diffrn_standards_interval_time     ?
_diffrn_standards_decay_%     ?
_refine_special_details
;
Refinement of <i>F</i>^2^ against ALL reflections. The weighted <i>R</i>-factor
<i>wR</i> and goodness of fit <i>S</i> are based on <i>F</i>^2^, conventional
<i>R</i>-factors <i>R</i> are based on <i>F</i>, with <i>F</i> set to zero for
negative <i>F</i>^2^. The threshold expression of <i>F</i>^2^ >
\s(<i>F</i>^2^) is used only for calculating <i>R</i>-factors(gt) <i>etc</i>.
and is not relevant to the choice of reflections for refinement.
<i>R</i>-factors based on <i>F</i>^2^ are statistically about twice as large
as those based on <i>F</i>, and <i>R</i>- factors based on ALL data will be
even larger.
;
_reflns_number_total     8587
_reflns_number_gt     6410
_reflns_threshold_expression     I>2sigma(I)
_refine_ls_structure_factor_coef     Fsqd
_refine_ls_matrix_type     full
_refine_ls_R_factor_all     0.0609
_refine_ls_R_factor_gt     0.0408
_refine_ls_wR_factor_gt     0.1051
_refine_ls_wR_factor_ref     0.1171
_refine_ls_goodness_of_fit_ref     1.039
_refine_ls_restrained_S_all     1.096
_refine_ls_number_reflns     8587
_refine_ls_number_parameters     649
_refine_ls_number_restraints     8
_refine_ls_hydrogen_treatment     constr
_refine_ls_weighting_scheme     calc
_refine_ls_weighting_details
         'calc w=1/[\s^2^(Fo^2^)+(0.0661P)^2^+0.0501P] where P=(Fo^2^+2Fc^2^)/3'
_atom_sites_solution_hydrogens     geom
_atom_sites_solution_primary     direct
_atom_sites_solution_secondary     difmap
_refine_ls_shift/su_max     0.001
_refine_ls_shift/su_mean     0.000
_refine_diff_density_max     0.411
_refine_diff_density_min     -0.424
_refine_ls_extinction_method     none
_refine_ls_extinction_coef     ?
loop_
    _atom_type_symbol
    _atom_type_description
    _atom_type_scat_dispersion_real
    _atom_type_scat_dispersion_imag
    _atom_type_scat_source
    'C' 'C' 0.0033 0.0016
                         'International Tables Vol C Tables 4.2.6.8 and 6.1.1.4'
    'H' 'H' 0.0000 0.0000
                         'International Tables Vol C Tables 4.2.6.8 and 6.1.1.4'
    'Cl' 'Cl' 0.1484 0.1585
                         'International Tables Vol C Tables 4.2.6.8 and 6.1.1.4'
    'Cu' 'Cu' 0.3201 1.2651
                         'International Tables Vol C Tables 4.2.6.8 and 6.1.1.4'
    'N' 'N' 0.0061 0.0033
                         'International Tables Vol C Tables 4.2.6.8 and 6.1.1.4'
    'O' 'O' 0.0106 0.0060
                         'International Tables Vol C Tables 4.2.6.8 and 6.1.1.4'
_computing_data_collection     'APEX2 (Bruker, 2007)'
_computing_cell_refinement     'SAINT-Plus (Bruker, 2007)'
_computing_data_reduction     'SAINT-Plus (Bruker, 2007)'
_computing_structure_solution     'SHELXTL (Sheldrick, 2008)'
_computing_structure_refinement     'SHELXTL (Sheldrick, 2008)'
_computing_molecular_graphics     'SHELXTL (Sheldrick, 2008)'
_computing_publication_material     'SHELXTL (Sheldrick, 2008)'
loop_
    _atom_site_type_symbol
    _atom_site_label
    _atom_site_fract_x
    _atom_site_fract_y
    _atom_site_fract_z
    _atom_site_U_iso_or_equiv
    _atom_site_adp_type
    _atom_site_calc_flag
    _atom_site_refinement_flags
    _atom_site_occupancy
    _atom_site_symmetry_multiplicity
    _atom_site_disorder_assembly
    _atom_site_disorder_group
    Cu Cu1 0.54184(4) 0.38049(4) 0.018837(18) 0.03958(13) Uani d . 1 1 . .
    Cl Cl1 0.95390(11) 0.90781(10) 0.12910(6) 0.0788(3) Uani d . 1 1 . .
    Cl Cl2 0.09359(13) 0.15601(12) 0.05237(6) 0.0980(5) Uani d . 1 1 . .
    O O1 0.6047(2) 0.56208(19) 0.05751(10) 0.0376(5) Uani d . 1 1 . .
    O O2 0.8306(2) 0.6137(2) 0.11067(11) 0.0521(6) Uani d . 1 1 . .
    O O3 0.3988(2) 0.3439(2) 0.06436(11) 0.0504(6) Uani d . 1 1 . .
    O O4 0.5292(3) 0.3361(4) 0.15246(15) 0.0926(11) Uani d . 1 1 . .
    O O9 0.7523(3) 0.3525(3) 0.10158(15) 0.0870(10) Uani d D 1 1 . .
    H H9A 0.6802 0.3471 0.1184 0.130 Uiso d RD 1 1 . .
    H H9B 0.8018 0.4299 0.1045 0.130 Uiso d RD 1 1 . .
    N N1 0.4697(3) 0.1959(3) -0.02423(13) 0.0442(7) Uani d . 1 1 . .
    N N2 0.6837(3) 0.3972(3) -0.03053(13) 0.0435(7) Uani d . 1 1 . .
    C C1 0.3616(4) 0.0977(3) -0.01969(18) 0.0542(10) Uani d . 1 1 . .
    H H1 0.3026 0.1123 0.0076 0.065 Uiso calc R 1 1 . .
    C C2 0.3260(5) -0.0269(4) -0.0519(2) 0.0717(13) Uani d . 1 1 . .
    H H2 0.2478 -0.0916 -0.0454 0.086 Uiso calc R 1 1 . .
    C C3 0.4021(6) -0.0494(4) -0.0899(2) 0.0816(15) Uani d . 1 1 . .
    H H3 0.3815 -0.1305 -0.1130 0.098 Uiso calc R 1 1 . .
    C C4 0.5178(5) 0.0518(5) -0.09597(19) 0.0703(13) Uani d . 1 1 . .
    C C5 0.6086(7) 0.0408(6) -0.1339(3) 0.1012(19) Uani d . 1 1 . .
    H H5 0.5947 -0.0377 -0.1583 0.121 Uiso calc R 1 1 . .
    C C6 0.7181(7) 0.1411(7) -0.1370(3) 0.104(2) Uani d . 1 1 . .
    H H6 0.7794 0.1290 -0.1636 0.125 Uiso calc R 1 1 . .
    C C7 0.7503(5) 0.2677(5) -0.1023(2) 0.0693(12) Uani d . 1 1 . .
    C C8 0.8621(5) 0.3766(6) -0.1033(2) 0.0865(16) Uani d . 1 1 . .
    H H8 0.9268 0.3699 -0.1292 0.104 Uiso calc R 1 1 . .
    C C9 0.8838(4) 0.4928(5) -0.0691(2) 0.0746(14) Uani d . 1 1 . .
    H H9 0.9608 0.5637 -0.0709 0.090 Uiso calc R 1 1 . .
    C C10 0.7901(4) 0.5001(4) -0.03298(18) 0.0550(10) Uani d . 1 1 . .
    H H10 0.7992 0.5779 -0.0093 0.066 Uiso calc R 1 1 . .
    C C11 0.6638(4) 0.2825(4) -0.06467(16) 0.0495(9) Uani d . 1 1 . .
    C C12 0.5485(4) 0.1746(4) -0.06165(17) 0.0495(9) Uani d . 1 1 . .
    C C13 0.4217(4) 0.3373(3) 0.12021(18) 0.0489(9) Uani d . 1 1 . .
    C C14 0.3049(4) 0.3387(3) 0.14993(15) 0.0445(8) Uani d . 1 1 . .
    C C15 0.1598(4) 0.2647(4) 0.12444(17) 0.0575(10) Uani d . 1 1 . .
    C C16 0.0608(4) 0.2747(4) 0.1542(2) 0.0713(12) Uani d . 1 1 . .
    H H16 -0.0330 0.2265 0.1392 0.086 Uiso calc R 1 1 . .
    C C17 0.1057(5) 0.3630(4) 0.2102(2) 0.0747(13) Uani d . 1 1 . .
    H H17 0.0378 0.3751 0.2326 0.090 Uiso calc R 1 1 . .
    C C18 0.2490(5) 0.4375(4) 0.23637(19) 0.0680(12) Uani d . 1 1 . .
    H H18 0.2708 0.4955 0.2742 0.082 Uiso calc R 1 1 . .
    C C19 0.3469(4) 0.4241(4) 0.20759(17) 0.0551(10) Uani d . 1 1 . .
    H H19 0.4405 0.4687 0.2242 0.066 Uiso calc R 1 1 . .
    C C20 0.7204(3) 0.6319(3) 0.10087(14) 0.0368(7) Uani d . 1 1 . .
    C C21 0.7129(3) 0.7380(3) 0.14494(15) 0.0389(8) Uani d . 1 1 . .
    C C22 0.6016(4) 0.7086(4) 0.17226(17) 0.0529(9) Uani d . 1 1 . .
    H H22 0.5299 0.6291 0.1603 0.063 Uiso calc R 1 1 . .
    C C23 0.5954(5) 0.7976(5) 0.2179(2) 0.0740(13) Uani d . 1 1 . .
    H H23 0.5183 0.7788 0.2386 0.089 Uiso calc R 1 1 . .
    C C24 0.7025(6) 0.9198(5) 0.2359(2) 0.0844(15) Uani d . 1 1 . .
    H H24 0.6942 0.9782 0.2684 0.101 Uiso calc R 1 1 . .
    C C25 0.8105(5) 0.9526(4) 0.2088(2) 0.0703(12) Uani d . 1 1 . .
    H H25 0.8796 1.0335 0.2196 0.084 Uiso calc R 1 1 . .
    C C26 0.8166(4) 0.8620(3) 0.16380(17) 0.0497(9) Uani d . 1 1 . .
    Cu Cu2 0.52065(4) 0.86567(4) 0.485627(18) 0.03791(13) Uani d . 1 1 . .
    Cl Cl3 0.73450(12) 1.24915(11) 0.35243(7) 0.0906(4) Uani d . 1 1 . .
    Cl Cl4 0.02279(12) 0.59677(15) 0.45077(6) 0.0978(5) Uani d . 1 1 . .
    O O5 0.3161(2) 0.7761(2) 0.44333(11) 0.0488(6) Uani d . 1 1 . .
    O O6 0.3543(3) 0.6717(3) 0.36542(14) 0.0828(10) Uani d . 1 1 . .
    O O7 0.5251(2) 0.9980(2) 0.44242(10) 0.0411(5) Uani d . 1 1 . .
    O O8 0.6558(3) 0.9789(3) 0.37891(13) 0.0726(9) Uani d . 1 1 . .
    N N3 0.7321(3) 0.9371(3) 0.52815(13) 0.0425(7) Uani d . 1 1 . .
    N N4 0.5171(3) 0.7286(3) 0.52843(12) 0.0417(7) Uani d . 1 1 . .
    C C27 0.4072(4) 0.6285(3) 0.52898(16) 0.0494(9) Uani d . 1 1 . .
    H H27 0.3204 0.6164 0.5089 0.059 Uiso calc R 1 1 . .
    C C28 0.4216(5) 0.5387(4) 0.56053(18) 0.0613(11) Uani d . 1 1 . .
    H H28 0.3434 0.4676 0.5612 0.074 Uiso calc R 1 1 . .
    C C29 0.5561(5) 0.5555(4) 0.59189(19) 0.0664(12) Uani d . 1 1 . .
    H H29 0.5628 0.4948 0.6121 0.080 Uiso calc R 1 1 . .
    C C30 0.6754(5) 0.6610(4) 0.59229(17) 0.0578(10) Uani d . 1 1 . .
    C C31 0.8209(5) 0.6897(5) 0.6241(2) 0.0757(13) Uani d . 1 1 . .
    H H31 0.8350 0.6315 0.6441 0.091 Uiso calc R 1 1 . .
    C C32 0.9289(5) 0.7951(6) 0.6245(2) 0.0789(14) Uani d . 1 1 . .
    H H32 1.0171 0.8097 0.6439 0.095 Uiso calc R 1 1 . .
    C C33 0.9069(4) 0.8875(4) 0.59384(18) 0.0563(10) Uani d . 1 1 . .
    C C34 1.0139(4) 1.0030(5) 0.5946(2) 0.0681(12) Uani d . 1 1 . .
    H H34 1.1038 1.0258 0.6149 0.082 Uiso calc R 1 1 . .
    C C35 0.9785(4) 1.0814(4) 0.5635(2) 0.0650(11) Uani d . 1 1 . .
    H H35 1.0466 1.1595 0.5633 0.078 Uiso calc R 1 1 . .
    C C36 0.8359(4) 1.0457(4) 0.53021(18) 0.0518(9) Uani d . 1 1 . .
    H H36 0.8187 1.1023 0.5099 0.062 Uiso calc R 1 1 . .
    C C37 0.7663(4) 0.8591(3) 0.56016(15) 0.0447(8) Uani d . 1 1 . .
    C C38 0.6505(4) 0.7466(3) 0.55994(15) 0.0437(8) Uani d . 1 1 . .
    C C39 0.2722(3) 0.7018(3) 0.38904(16) 0.0449(8) Uani d D 1 1 . .
    C C40 0.1253(3) 0.6602(3) 0.35420(15) 0.0440(8) Uani d D 1 1 . .
    C C41 0.0958(4) 0.6676(4) 0.29241(17) 0.0605(10) Uani d . 1 1 . .
    H H41 0.1724 0.6946 0.2719 0.073 Uiso calc R 1 1 . .
    C C42 -0.0403(5) 0.6381(5) 0.2565(2) 0.0825(14) Uani d . 1 1 . .
    H H42 -0.0448 0.6506 0.2164 0.099 Uiso calc R 1 1 . .
    C C43 -0.1542(5) 0.5948(5) 0.2797(2) 0.0855(15) Uani d . 1 1 . .
    H H43 -0.2421 0.5750 0.2581 0.103 Uiso calc R 1 1 . .
    C C44 -0.1337(4) 0.5809(5) 0.3391(2) 0.0795(14) Uani d . 1 1 . .
    H H44 -0.2122 0.5477 0.3577 0.095 Uiso calc R 1 1 . .
    C C45 0.0045(4) 0.6149(4) 0.37574(18) 0.0573(10) Uani d . 1 1 . .
    C C46 0.5634(3) 1.0106(3) 0.39248(14) 0.0438(8) Uani d D 1 1 . .
    C C47 0.4857(3) 1.0618(3) 0.35128(14) 0.0427(8) Uani d D 1 1 . .
    C C48 0.3355(4) 1.0019(3) 0.33068(16) 0.0476(9) Uani d . 1 1 . .
    H H48 0.2861 0.9328 0.3463 0.057 Uiso calc R 1 1 . .
    C C49 0.2565(5) 1.0395(4) 0.28870(18) 0.0604(10) Uani d . 1 1 . .
    H H49 0.1607 0.9956 0.2776 0.072 Uiso calc R 1 1 . .
    C C50 0.3245(5) 1.1393(4) 0.26607(19) 0.0695(12) Uani d . 1 1 . .
    H H50 0.2773 1.1665 0.2386 0.083 Uiso calc R 1 1 . .
    C C51 0.4700(5) 1.2025(4) 0.28511(19) 0.0650(12) Uani d . 1 1 . .
    H H51 0.5173 1.2727 0.2699 0.078 Uiso calc R 1 1 . .
    C C52 0.5492(4) 1.1635(3) 0.32706(18) 0.0542(10) Uani d . 1 1 . .
    O O10 0.6462(4) 0.7321(4) 0.3920(2) 0.1380(18) Uani d D 1 1 . .
    H H10A 0.5620 0.7100 0.3758 0.207 Uiso d RD 1 1 . .
    H H10B 0.6858 0.8140 0.3956 0.207 Uiso d RD 1 1 . .
loop_
    _atom_site_aniso_label
    _atom_site_aniso_U_11
    _atom_site_aniso_U_22
    _atom_site_aniso_U_33
    _atom_site_aniso_U_12
    _atom_site_aniso_U_13
    _atom_site_aniso_U_23
    Cu1 0.0460(2) 0.0370(2) 0.0378(2) 0.01726(19) 0.01944(19) 0.00650(18)
    Cl1 0.0632(7) 0.0623(7) 0.0957(9) 0.0055(5) 0.0268(6) 0.0168(6)
    Cl2 0.0783(8) 0.0894(9) 0.0672(8) -0.0183(7) 0.0358(6) -0.0230(6)
    O1 0.0396(12) 0.0353(12) 0.0355(12) 0.0147(10) 0.0072(10) 0.0018(10)
    O2 0.0480(14) 0.0628(16) 0.0484(15) 0.0295(13) 0.0057(12) 0.0037(12)
    O3 0.0544(15) 0.0547(15) 0.0418(15) 0.0181(12) 0.0259(12) 0.0104(12)
    O4 0.082(2) 0.157(3) 0.078(2) 0.071(2) 0.0393(19) 0.060(2)
    O9 0.099(2) 0.067(2) 0.098(3) 0.0319(18) 0.037(2) 0.0200(18)
    N1 0.0589(18) 0.0427(17) 0.0379(16) 0.0266(15) 0.0120(15) 0.0097(13)
    N2 0.0445(16) 0.0560(19) 0.0392(16) 0.0271(15) 0.0162(14) 0.0137(14)
    C1 0.067(3) 0.043(2) 0.050(2) 0.021(2) 0.003(2) 0.0103(18)
    C2 0.093(3) 0.043(2) 0.069(3) 0.022(2) -0.010(3) 0.005(2)
    C3 0.123(4) 0.050(3) 0.072(3) 0.048(3) -0.009(3) -0.008(2)
    C4 0.106(4) 0.072(3) 0.049(2) 0.062(3) 0.004(3) -0.004(2)
    C5 0.148(6) 0.110(5) 0.077(4) 0.096(5) 0.029(4) -0.006(3)
    C6 0.125(5) 0.144(6) 0.080(4) 0.102(5) 0.041(4) 0.000(4)
    C7 0.066(3) 0.109(4) 0.052(3) 0.057(3) 0.022(2) 0.011(3)
    C8 0.075(3) 0.152(5) 0.059(3) 0.072(4) 0.032(3) 0.018(3)
    C9 0.051(2) 0.124(4) 0.067(3) 0.039(3) 0.029(2) 0.046(3)
    C10 0.049(2) 0.076(3) 0.051(2) 0.030(2) 0.0213(19) 0.023(2)
    C11 0.059(2) 0.073(3) 0.036(2) 0.047(2) 0.0160(18) 0.0115(19)
    C12 0.065(2) 0.057(2) 0.041(2) 0.042(2) 0.0079(19) 0.0061(18)
    C13 0.060(2) 0.039(2) 0.049(2) 0.0171(18) 0.0242(19) 0.0140(17)
    C14 0.059(2) 0.0406(19) 0.0339(19) 0.0157(17) 0.0184(17) 0.0129(16)
    C15 0.066(3) 0.052(2) 0.043(2) 0.009(2) 0.026(2) 0.0070(18)
    C16 0.058(3) 0.084(3) 0.059(3) 0.010(2) 0.033(2) 0.015(2)
    C17 0.087(3) 0.086(3) 0.059(3) 0.035(3) 0.045(3) 0.020(3)
    C18 0.098(3) 0.066(3) 0.042(2) 0.033(3) 0.031(2) 0.008(2)
    C19 0.066(2) 0.055(2) 0.044(2) 0.019(2) 0.018(2) 0.0143(18)
    C20 0.0441(19) 0.0379(18) 0.0302(18) 0.0161(16) 0.0122(15) 0.0096(15)
    C21 0.0467(19) 0.044(2) 0.0282(17) 0.0209(16) 0.0053(15) 0.0078(15)
    C22 0.066(2) 0.058(2) 0.048(2) 0.034(2) 0.024(2) 0.0167(19)
    C23 0.100(4) 0.092(4) 0.054(3) 0.058(3) 0.038(3) 0.022(3)
    C24 0.134(5) 0.088(4) 0.048(3) 0.069(4) 0.022(3) 0.000(3)
    C25 0.092(3) 0.051(3) 0.056(3) 0.025(2) 0.003(3) -0.007(2)
    C26 0.054(2) 0.048(2) 0.041(2) 0.0167(18) 0.0020(18) 0.0033(17)
    Cu2 0.0422(2) 0.0414(2) 0.0336(2) 0.0207(2) 0.00609(18) 0.00762(18)
    Cl3 0.0742(8) 0.0713(8) 0.1372(12) 0.0275(6) 0.0475(8) 0.0399(8)
    Cl4 0.0716(8) 0.1367(12) 0.0786(9) 0.0123(8) 0.0162(7) 0.0663(9)
    O5 0.0462(14) 0.0533(15) 0.0423(14) 0.0178(12) 0.0024(12) 0.0049(12)
    O6 0.0676(19) 0.105(3) 0.074(2) 0.0526(19) 0.0047(17) -0.0177(18)
    O7 0.0555(14) 0.0489(14) 0.0328(13) 0.0314(12) 0.0185(11) 0.0146(10)
    O8 0.093(2) 0.104(2) 0.0677(19) 0.074(2) 0.0489(17) 0.0417(17)
    N3 0.0436(16) 0.0514(18) 0.0385(16) 0.0264(15) 0.0128(13) 0.0059(14)
    N4 0.0538(17) 0.0443(17) 0.0321(15) 0.0259(15) 0.0128(13) 0.0042(13)
    C27 0.064(2) 0.048(2) 0.040(2) 0.027(2) 0.0144(18) 0.0071(17)
    C28 0.088(3) 0.051(2) 0.052(2) 0.030(2) 0.029(2) 0.0144(19)
    C29 0.106(4) 0.065(3) 0.054(3) 0.054(3) 0.030(3) 0.025(2)
    C30 0.087(3) 0.069(3) 0.039(2) 0.053(3) 0.017(2) 0.014(2)
    C31 0.098(4) 0.098(4) 0.066(3) 0.069(3) 0.020(3) 0.034(3)
    C32 0.080(3) 0.129(5) 0.062(3) 0.075(3) 0.014(3) 0.029(3)
    C33 0.057(2) 0.082(3) 0.043(2) 0.044(2) 0.0116(19) 0.008(2)
    C34 0.042(2) 0.105(4) 0.058(3) 0.036(3) 0.007(2) 0.006(3)
    C35 0.049(2) 0.077(3) 0.063(3) 0.023(2) 0.018(2) 0.002(2)
    C36 0.047(2) 0.057(2) 0.052(2) 0.0227(19) 0.0167(18) 0.0057(19)
    C37 0.050(2) 0.062(2) 0.0339(19) 0.0371(19) 0.0116(16) 0.0052(17)
    C38 0.059(2) 0.051(2) 0.0322(18) 0.0353(19) 0.0110(17) 0.0051(16)
    C39 0.053(2) 0.041(2) 0.044(2) 0.0232(18) 0.0069(18) 0.0070(17)
    C40 0.049(2) 0.041(2) 0.041(2) 0.0180(17) 0.0018(17) 0.0064(16)
    C41 0.062(2) 0.079(3) 0.039(2) 0.032(2) 0.0057(19) 0.003(2)
    C42 0.076(3) 0.123(4) 0.048(3) 0.042(3) -0.002(2) 0.015(3)
    C43 0.052(3) 0.121(4) 0.072(3) 0.026(3) -0.015(3) 0.020(3)
    C44 0.050(2) 0.097(4) 0.084(4) 0.015(2) 0.008(2) 0.031(3)
    C45 0.052(2) 0.058(2) 0.054(2) 0.0102(19) 0.0026(19) 0.022(2)
    C46 0.056(2) 0.046(2) 0.037(2) 0.0273(18) 0.0175(17) 0.0078(16)
    C47 0.061(2) 0.047(2) 0.0304(18) 0.0310(18) 0.0188(17) 0.0082(15)
    C48 0.062(2) 0.050(2) 0.040(2) 0.0312(19) 0.0172(18) 0.0091(17)
    C49 0.071(3) 0.071(3) 0.046(2) 0.039(2) 0.009(2) 0.006(2)
    C50 0.111(4) 0.081(3) 0.047(2) 0.067(3) 0.019(3) 0.023(2)
    C51 0.100(3) 0.062(3) 0.059(3) 0.048(3) 0.039(3) 0.031(2)
    C52 0.076(3) 0.052(2) 0.051(2) 0.037(2) 0.031(2) 0.0166(19)
    O10 0.081(2) 0.122(3) 0.238(6) 0.037(2) 0.036(3) 0.105(4)
_geom_special_details
;
All e.s.d.'s (except the e.s.d. in the dihedral angle between two l.s. planes)
are estimated using the full covariance matrix. The cell e.s.d.'s are taken
into account individually in the estimation of e.s.d.'s in distances, angles
and torsion angles; correlations between e.s.d.'s in cell parameters are only
used when they are defined by crystal symmetry. An approximate (isotropic)
treatment of cell e.s.d.'s is used for estimating e.s.d.'s involving l.s.
planes.
;
loop_
    _geom_bond_atom_site_label_1
    _geom_bond_atom_site_label_2
    _geom_bond_site_symmetry_2
    _geom_bond_distance
    _geom_bond_publ_flag
    Cu1 O3 . 1.825(2) ?
    Cu1 N2 . 1.876(3) ?
    Cu1 O1 . 1.976(2) ?
    Cu1 N1 . 2.021(3) ?
    Cl1 C26 . 1.636(4) ?
    Cl2 C15 . 1.758(4) ?
    O1 C20 . 1.367(4) ?
    O2 C20 . 1.257(4) ?
    O3 C13 . 1.269(4) ?
    O4 C13 . 1.295(5) ?
    O9 H9A . 0.8496 ?
    O9 H9B . 0.8500 ?
    N1 C12 . 1.262(4) ?
    N1 C1 . 1.308(4) ?
    N2 C10 . 1.318(5) ?
    N2 C11 . 1.346(5) ?
    C1 C2 . 1.398(5) ?
    C1 H1 . 0.9300 ?
    C2 C3 . 1.253(6) ?
    C2 H2 . 0.9300 ?
    C3 C4 . 1.382(7) ?
    C3 H3 . 0.9300 ?
    C4 C5 . 1.335(7) ?
    C4 C12 . 1.403(5) ?
    C5 C6 . 1.320(8) ?
    C5 H5 . 0.9300 ?
    C6 C7 . 1.440(7) ?
    C6 H6 . 0.9300 ?
    C7 C11 . 1.307(5) ?
    C7 C8 . 1.382(7) ?
    C8 C9 . 1.357(7) ?
    C8 H8 . 0.9300 ?
    C9 C10 . 1.322(5) ?
    C9 H9 . 0.9300 ?
    C10 H10 . 0.9300 ?
    C11 C12 . 1.406(5) ?
    C13 C14 . 1.429(5) ?
    C14 C19 . 1.396(5) ?
    C14 C15 . 1.448(5) ?
    C15 C16 . 1.293(5) ?
    C16 C17 . 1.382(6) ?
    C16 H16 . 0.9300 ?
    C17 C18 . 1.436(6) ?
    C17 H17 . 0.9300 ?
    C18 C19 . 1.283(5) ?
    C18 H18 . 0.9300 ?
    C19 H19 . 0.9300 ?
    C20 C21 . 1.460(4) ?
    C21 C22 . 1.310(5) ?
    C21 C26 . 1.417(5) ?
    C22 C23 . 1.334(5) ?
    C22 H22 . 0.9300 ?
    C23 C24 . 1.415(7) ?
    C23 H23 . 0.9300 ?
    C24 C25 . 1.280(6) ?
    C24 H24 . 0.9300 ?
    C25 C26 . 1.337(5) ?
    C25 H25 . 0.9300 ?
    Cu2 O7 . 1.961(2) ?
    Cu2 N4 . 2.006(3) ?
    Cu2 O5 . 2.060(3) ?
    Cu2 N3 . 2.125(3) ?
    Cu2 O7 2_676 2.244(2) ?
    Cl3 C52 . 1.809(4) ?
    Cl4 C45 . 1.725(4) ?
    O5 C39 . 1.286(4) ?
    O6 C39 . 1.162(4) ?
    O7 C46 . 1.220(4) ?
    O7 Cu2 2_676 2.244(2) ?
    O8 C46 . 1.193(4) ?
    N3 C36 . 1.323(4) ?
    N3 C37 . 1.386(4) ?
    N4 C27 . 1.308(4) ?
    N4 C38 . 1.438(4) ?
    C27 C28 . 1.415(5) ?
    C27 H27 . 0.9300 ?
    C28 C29 . 1.450(6) ?
    C28 H28 . 0.9300 ?
    C29 C30 . 1.393(6) ?
    C29 H29 . 0.9300 ?
    C30 C38 . 1.424(5) ?
    C30 C31 . 1.518(6) ?
    C31 C32 . 1.328(6) ?
    C31 H31 . 0.9300 ?
    C32 C33 . 1.460(6) ?
    C32 H32 . 0.9300 ?
    C33 C34 . 1.399(6) ?
    C33 C37 . 1.489(5) ?
    C34 C35 . 1.385(6) ?
    C34 H34 . 0.9300 ?
    C35 C36 . 1.486(5) ?
    C35 H35 . 0.9300 ?
    C36 H36 . 0.9300 ?
    C37 C38 . 1.422(5) ?
    C39 C40 . 1.526(2) ?
    C40 C45 . 1.337(5) ?
    C40 C41 . 1.411(5) ?
    C41 C42 . 1.467(6) ?
    C41 H41 . 0.9300 ?
    C42 C43 . 1.294(6) ?
    C42 H42 . 0.9300 ?
    C43 C44 . 1.371(6) ?
    C43 H43 . 0.9300 ?
    C44 C45 . 1.481(6) ?
    C44 H44 . 0.9300 ?
    C46 C47 . 1.522(2) ?
    C47 C52 . 1.364(5) ?
    C47 C48 . 1.459(5) ?
    C48 C49 . 1.435(5) ?
    C48 H48 . 0.9300 ?
    C49 C50 . 1.336(6) ?
    C49 H49 . 0.9300 ?
    C50 C51 . 1.414(6) ?
    C50 H50 . 0.9300 ?
    C51 C52 . 1.447(6) ?
    C51 H51 . 0.9300 ?
    O10 H10A . 0.8501 ?
    O10 H10B . 0.8796 ?
loop_
    _geom_angle_atom_site_label_1
    _geom_angle_atom_site_label_2
    _geom_angle_atom_site_label_3
    _geom_angle_site_symmetry_1
    _geom_angle_site_symmetry_3
    _geom_angle
    _geom_angle_publ_flag
    O3 Cu1 N2 . . 173.10(12) ?
    O3 Cu1 O1 . . 90.74(10) ?
    N2 Cu1 O1 . . 96.02(11) ?
    O3 Cu1 N1 . . 88.95(11) ?
    N2 Cu1 N1 . . 84.37(12) ?
    O1 Cu1 N1 . . 176.75(10) ?
    C20 O1 Cu1 . . 125.85(19) ?
    C13 O3 Cu1 . . 119.8(2) ?
    H9A O9 H9B . . 108.7 ?
    C12 N1 C1 . . 116.1(3) ?
    C12 N1 Cu1 . . 111.3(3) ?
    C1 N1 Cu1 . . 132.6(3) ?
    C10 N2 C11 . . 122.5(3) ?
    C10 N2 Cu1 . . 128.6(3) ?
    C11 N2 Cu1 . . 108.9(2) ?
    N1 C1 C2 . . 126.3(4) ?
    N1 C1 H1 . . 116.8 ?
    C2 C1 H1 . . 116.8 ?
    C3 C2 C1 . . 118.4(5) ?
    C3 C2 H2 . . 120.8 ?
    C1 C2 H2 . . 120.8 ?
    C2 C3 C4 . . 117.1(4) ?
    C2 C3 H3 . . 121.4 ?
    C4 C3 H3 . . 121.4 ?
    C5 C4 C3 . . 123.3(5) ?
    C5 C4 C12 . . 115.1(5) ?
    C3 C4 C12 . . 121.6(4) ?
    C6 C5 C4 . . 120.2(5) ?
    C6 C5 H5 . . 119.9 ?
    C4 C5 H5 . . 119.9 ?
    C5 C6 C7 . . 125.3(5) ?
    C5 C6 H6 . . 117.4 ?
    C7 C6 H6 . . 117.4 ?
    C11 C7 C8 . . 115.2(4) ?
    C11 C7 C6 . . 116.4(5) ?
    C8 C7 C6 . . 128.4(4) ?
    C9 C8 C7 . . 124.3(4) ?
    C9 C8 H8 . . 117.9 ?
    C7 C8 H8 . . 117.9 ?
    C10 C9 C8 . . 116.8(5) ?
    C10 C9 H9 . . 121.6 ?
    C8 C9 H9 . . 121.6 ?
    N2 C10 C9 . . 120.0(4) ?
    N2 C10 H10 . . 120.0 ?
    C9 C10 H10 . . 120.0 ?
    C7 C11 N2 . . 121.2(4) ?
    C7 C11 C12 . . 117.5(4) ?
    N2 C11 C12 . . 121.3(3) ?
    N1 C12 C4 . . 120.5(4) ?
    N1 C12 C11 . . 114.1(3) ?
    C4 C12 C11 . . 125.4(4) ?
    O3 C13 O4 . . 131.9(3) ?
    O3 C13 C14 . . 108.9(3) ?
    O4 C13 C14 . . 119.1(3) ?
    C19 C14 C13 . . 111.6(3) ?
    C19 C14 C15 . . 122.7(3) ?
    C13 C14 C15 . . 125.7(3) ?
    C16 C15 C14 . . 121.3(4) ?
    C16 C15 Cl2 . . 111.6(3) ?
    C14 C15 Cl2 . . 127.1(3) ?
    C15 C16 C17 . . 114.6(4) ?
    C15 C16 H16 . . 122.7 ?
    C17 C16 H16 . . 122.7 ?
    C16 C17 C18 . . 125.1(4) ?
    C16 C17 H17 . . 117.5 ?
    C18 C17 H17 . . 117.5 ?
    C19 C18 C17 . . 120.1(4) ?
    C19 C18 H18 . . 119.9 ?
    C17 C18 H18 . . 119.9 ?
    C18 C19 C14 . . 116.2(4) ?
    C18 C19 H19 . . 121.9 ?
    C14 C19 H19 . . 121.9 ?
    O2 C20 O1 . . 129.0(3) ?
    O2 C20 C21 . . 114.6(3) ?
    O1 C20 C21 . . 116.2(3) ?
    C22 C21 C26 . . 118.8(3) ?
    C22 C21 C20 . . 114.1(3) ?
    C26 C21 C20 . . 126.9(3) ?
    C21 C22 C23 . . 117.2(4) ?
    C21 C22 H22 . . 121.4 ?
    C23 C22 H22 . . 121.4 ?
    C22 C23 C24 . . 122.0(4) ?
    C22 C23 H23 . . 119.0 ?
    C24 C23 H23 . . 119.0 ?
    C25 C24 C23 . . 122.2(4) ?
    C25 C24 H24 . . 118.9 ?
    C23 C24 H24 . . 118.9 ?
    C24 C25 C26 . . 115.1(4) ?
    C24 C25 H25 . . 122.4 ?
    C26 C25 H25 . . 122.4 ?
    C25 C26 C21 . . 124.5(4) ?
    C25 C26 Cl1 . . 113.9(3) ?
    C21 C26 Cl1 . . 121.5(3) ?
    O7 Cu2 N4 . . 178.92(10) ?
    O7 Cu2 O5 . . 84.93(10) ?
    N4 Cu2 O5 . . 95.05(11) ?
    O7 Cu2 N3 . . 100.53(11) ?
    N4 Cu2 N3 . . 79.43(12) ?
    O5 Cu2 N3 . . 173.41(10) ?
    O7 Cu2 O7 . 2_676 77.45(9) ?
    N4 Cu2 O7 . 2_676 103.63(9) ?
    O5 Cu2 O7 . 2_676 93.53(10) ?
    N3 Cu2 O7 . 2_676 91.28(10) ?
    C39 O5 Cu2 . . 126.2(2) ?
    C46 O7 Cu2 . . 127.7(2) ?
    C46 O7 Cu2 . 2_676 129.0(2) ?
    Cu2 O7 Cu2 . 2_676 102.55(9) ?
    C36 N3 C37 . . 114.7(3) ?
    C36 N3 Cu2 . . 130.3(2) ?
    C37 N3 Cu2 . . 115.0(2) ?
    C27 N4 C38 . . 119.8(3) ?
    C27 N4 Cu2 . . 125.8(2) ?
    C38 N4 Cu2 . . 114.3(2) ?
    N4 C27 C28 . . 119.3(4) ?
    N4 C27 H27 . . 120.4 ?
    C28 C27 H27 . . 120.4 ?
    C27 C28 C29 . . 121.2(4) ?
    C27 C28 H28 . . 119.4 ?
    C29 C28 H28 . . 119.4 ?
    C30 C29 C28 . . 121.1(3) ?
    C30 C29 H29 . . 119.5 ?
    C28 C29 H29 . . 119.5 ?
    C29 C30 C38 . . 113.7(4) ?
    C29 C30 C31 . . 125.9(4) ?
    C38 C30 C31 . . 120.4(4) ?
    C32 C31 C30 . . 122.4(4) ?
    C32 C31 H31 . . 118.8 ?
    C30 C31 H31 . . 118.8 ?
    C31 C32 C33 . . 119.0(4) ?
    C31 C32 H32 . . 120.5 ?
    C33 C32 H32 . . 120.5 ?
    C34 C33 C32 . . 122.3(4) ?
    C34 C33 C37 . . 118.1(3) ?
    C32 C33 C37 . . 119.6(4) ?
    C35 C34 C33 . . 116.2(4) ?
    C35 C34 H34 . . 121.9 ?
    C33 C34 H34 . . 121.9 ?
    C34 C35 C36 . . 122.6(4) ?
    C34 C35 H35 . . 118.7 ?
    C36 C35 H35 . . 118.7 ?
    N3 C36 C35 . . 123.0(4) ?
    N3 C36 H36 . . 118.5 ?
    C35 C36 H36 . . 118.5 ?
    N3 C37 C38 . . 113.1(3) ?
    N3 C37 C33 . . 125.4(3) ?
    C38 C37 C33 . . 121.4(3) ?
    C37 C38 C30 . . 117.2(3) ?
    C37 C38 N4 . . 118.0(3) ?
    C30 C38 N4 . . 124.8(3) ?
    O6 C39 O5 . . 115.8(3) ?
    O6 C39 C40 . . 120.2(3) ?
    O5 C39 C40 . . 124.0(3) ?
    C45 C40 C41 . . 108.2(3) ?
    C45 C40 C39 . . 127.6(3) ?
    C41 C40 C39 . . 124.2(3) ?
    C40 C41 C42 . . 128.3(4) ?
    C40 C41 H41 . . 115.9 ?
    C42 C41 H41 . . 115.9 ?
    C43 C42 C41 . . 121.0(4) ?
    C43 C42 H42 . . 119.5 ?
    C41 C42 H42 . . 119.5 ?
    C42 C43 C44 . . 113.9(4) ?
    C42 C43 H43 . . 123.1 ?
    C44 C43 H43 . . 123.1 ?
    C43 C44 C45 . . 124.7(4) ?
    C43 C44 H44 . . 117.7 ?
    C45 C44 H44 . . 117.7 ?
    C40 C45 C44 . . 123.9(4) ?
    C40 C45 Cl4 . . 113.8(3) ?
    C44 C45 Cl4 . . 122.2(3) ?
    O8 C46 O7 . . 117.8(3) ?
    O8 C46 C47 . . 125.0(3) ?
    O7 C46 C47 . . 117.2(3) ?
    C52 C47 C48 . . 112.9(3) ?
    C52 C47 C46 . . 123.9(3) ?
    C48 C47 C46 . . 123.1(3) ?
    C49 C48 C47 . . 126.3(3) ?
    C49 C48 H48 . . 116.9 ?
    C47 C48 H48 . . 116.9 ?
    C50 C49 C48 . . 118.2(4) ?
    C50 C49 H49 . . 120.9 ?
    C48 C49 H49 . . 120.9 ?
    C49 C50 C51 . . 118.2(4) ?
    C49 C50 H50 . . 120.9 ?
    C51 C50 H50 . . 120.9 ?
    C50 C51 C52 . . 123.4(4) ?
    C50 C51 H51 . . 118.3 ?
    C52 C51 H51 . . 118.3 ?
    C47 C52 C51 . . 121.1(4) ?
    C47 C52 Cl3 . . 116.5(3) ?
    C51 C52 Cl3 . . 122.3(3) ?
    H10A O10 H10B . . 106.0 ?
loop_
    _geom_torsion_atom_site_label_1
    _geom_torsion_atom_site_label_2
    _geom_torsion_atom_site_label_3
    _geom_torsion_atom_site_label_4
    _geom_torsion_site_symmetry_1
    _geom_torsion_site_symmetry_2
    _geom_torsion_site_symmetry_3
    _geom_torsion_site_symmetry_4
    _geom_torsion
    _geom_torsion_publ_flag
    O3 Cu1 O1 C20 . . . . 106.8(2) ?
    N2 Cu1 O1 C20 . . . . -71.9(2) ?
    O1 Cu1 O3 C13 . . . . -80.8(3) ?
    N1 Cu1 O3 C13 . . . . 102.4(3) ?
    O3 Cu1 N1 C12 . . . . -176.8(2) ?
    N2 Cu1 N1 C12 . . . . 1.4(2) ?
    O3 Cu1 N1 C1 . . . . 1.8(3) ?
    N2 Cu1 N1 C1 . . . . -179.9(3) ?
    O1 Cu1 N2 C10 . . . . 2.9(3) ?
    N1 Cu1 N2 C10 . . . . 179.6(3) ?
    O1 Cu1 N2 C11 . . . . -178.5(2) ?
    N1 Cu1 N2 C11 . . . . -1.7(2) ?
    C12 N1 C1 C2 . . . . 0.2(6) ?
    Cu1 N1 C1 C2 . . . . -178.4(3) ?
    N1 C1 C2 C3 . . . . -1.2(7) ?
    C1 C2 C3 C4 . . . . 1.2(7) ?
    C2 C3 C4 C5 . . . . 178.9(5) ?
    C2 C3 C4 C12 . . . . -0.6(7) ?
    C3 C4 C5 C6 . . . . -179.1(5) ?
    C12 C4 C5 C6 . . . . 0.4(8) ?
    C4 C5 C6 C7 . . . . -0.9(10) ?
    C5 C6 C7 C11 . . . . 0.7(9) ?
    C5 C6 C7 C8 . . . . -179.7(6) ?
    C11 C7 C8 C9 . . . . -0.8(7) ?
    C6 C7 C8 C9 . . . . 179.7(5) ?
    C7 C8 C9 C10 . . . . -0.4(7) ?
    C11 N2 C10 C9 . . . . -1.4(5) ?
    Cu1 N2 C10 C9 . . . . 177.1(3) ?
    C8 C9 C10 N2 . . . . 1.5(6) ?
    C8 C7 C11 N2 . . . . 0.9(6) ?
    C6 C7 C11 N2 . . . . -179.4(4) ?
    C8 C7 C11 C12 . . . . -179.7(4) ?
    C6 C7 C11 C12 . . . . -0.1(6) ?
    C10 N2 C11 C7 . . . . 0.1(5) ?
    Cu1 N2 C11 C7 . . . . -178.7(3) ?
    C10 N2 C11 C12 . . . . -179.2(3) ?
    Cu1 N2 C11 C12 . . . . 2.0(4) ?
    C1 N1 C12 C4 . . . . 0.5(5) ?
    Cu1 N1 C12 C4 . . . . 179.4(3) ?
    C1 N1 C12 C11 . . . . -179.6(3) ?
    Cu1 N1 C12 C11 . . . . -0.7(4) ?
    C5 C4 C12 N1 . . . . -179.9(4) ?
    C3 C4 C12 N1 . . . . -0.4(6) ?
    C5 C4 C12 C11 . . . . 0.2(6) ?
    C3 C4 C12 C11 . . . . 179.7(4) ?
    C7 C11 C12 N1 . . . . 179.8(3) ?
    N2 C11 C12 N1 . . . . -0.9(5) ?
    C7 C11 C12 C4 . . . . -0.3(6) ?
    N2 C11 C12 C4 . . . . 179.0(3) ?
    Cu1 O3 C13 O4 . . . . -10.3(6) ?
    Cu1 O3 C13 C14 . . . . 165.9(2) ?
    O3 C13 C14 C19 . . . . -132.6(3) ?
    O4 C13 C14 C19 . . . . 44.1(5) ?
    O3 C13 C14 C15 . . . . 46.1(5) ?
    O4 C13 C14 C15 . . . . -137.2(4) ?
    C19 C14 C15 C16 . . . . 0.3(6) ?
    C13 C14 C15 C16 . . . . -178.2(4) ?
    C19 C14 C15 Cl2 . . . . 179.1(3) ?
    C13 C14 C15 Cl2 . . . . 0.6(6) ?
    C14 C15 C16 C17 . . . . 1.7(6) ?
    Cl2 C15 C16 C17 . . . . -177.3(3) ?
    C15 C16 C17 C18 . . . . -1.8(7) ?
    C16 C17 C18 C19 . . . . -0.5(7) ?
    C17 C18 C19 C14 . . . . 2.5(6) ?
    C13 C14 C19 C18 . . . . 176.2(3) ?
    C15 C14 C19 C18 . . . . -2.6(6) ?
    Cu1 O1 C20 O2 . . . . 25.5(4) ?
    Cu1 O1 C20 C21 . . . . -149.9(2) ?
    O2 C20 C21 C22 . . . . -125.2(3) ?
    O1 C20 C21 C22 . . . . 50.9(4) ?
    O2 C20 C21 C26 . . . . 49.2(5) ?
    O1 C20 C21 C26 . . . . -134.6(3) ?
    C26 C21 C22 C23 . . . . -2.1(5) ?
    C20 C21 C22 C23 . . . . 172.9(3) ?
    C21 C22 C23 C24 . . . . 1.2(6) ?
    C22 C23 C24 C25 . . . . 1.0(8) ?
    C23 C24 C25 C26 . . . . -2.0(7) ?
    C24 C25 C26 C21 . . . . 1.1(6) ?
    C24 C25 C26 Cl1 . . . . 178.7(4) ?
    C22 C21 C26 C25 . . . . 1.0(6) ?
    C20 C21 C26 C25 . . . . -173.2(4) ?
    C22 C21 C26 Cl1 . . . . -176.4(3) ?
    C20 C21 C26 Cl1 . . . . 9.4(5) ?
    O7 Cu2 O5 C39 . . . . 87.2(3) ?
    N4 Cu2 O5 C39 . . . . -91.7(3) ?
    O7 Cu2 O5 C39 2_676 . . . 164.3(3) ?
    O5 Cu2 O7 C46 . . . . -94.7(3) ?
    N3 Cu2 O7 C46 . . . . 81.6(3) ?
    O7 Cu2 O7 C46 2_676 . . . 170.6(3) ?
    O5 Cu2 O7 Cu2 . . . 2_676 94.76(11) ?
    N3 Cu2 O7 Cu2 . . . 2_676 -88.96(11) ?
    O7 Cu2 O7 Cu2 2_676 . . 2_676 0.0 ?
    O7 Cu2 N3 C36 . . . . 5.6(3) ?
    N4 Cu2 N3 C36 . . . . -175.5(3) ?
    O7 Cu2 N3 C36 2_676 . . . -71.8(3) ?
    O7 Cu2 N3 C37 . . . . -176.2(2) ?
    N4 Cu2 N3 C37 . . . . 2.7(2) ?
    O7 Cu2 N3 C37 2_676 . . . 106.4(2) ?
    O5 Cu2 N4 C27 . . . . -5.9(3) ?
    N3 Cu2 N4 C27 . . . . 177.8(3) ?
    O7 Cu2 N4 C27 2_676 . . . 89.0(3) ?
    O5 Cu2 N4 C38 . . . . 173.4(2) ?
    N3 Cu2 N4 C38 . . . . -3.0(2) ?
    O7 Cu2 N4 C38 2_676 . . . -91.7(2) ?
    C38 N4 C27 C28 . . . . -0.3(5) ?
    Cu2 N4 C27 C28 . . . . 179.0(2) ?
    N4 C27 C28 C29 . . . . -0.3(5) ?
    C27 C28 C29 C30 . . . . 0.4(6) ?
    C28 C29 C30 C38 . . . . 0.2(5) ?
    C28 C29 C30 C31 . . . . 179.1(4) ?
    C29 C30 C31 C32 . . . . -177.4(4) ?
    C38 C30 C31 C32 . . . . 1.5(6) ?
    C30 C31 C32 C33 . . . . 0.8(7) ?
    C31 C32 C33 C34 . . . . 177.0(4) ?
    C31 C32 C33 C37 . . . . -3.2(6) ?
    C32 C33 C34 C35 . . . . 179.8(4) ?
    C37 C33 C34 C35 . . . . 0.0(5) ?
    C33 C34 C35 C36 . . . . -0.7(6) ?
    C37 N3 C36 C35 . . . . 0.7(5) ?
    Cu2 N3 C36 C35 . . . . 178.9(2) ?
    C34 C35 C36 N3 . . . . 0.4(6) ?
    C36 N3 C37 C38 . . . . 176.6(3) ?
    Cu2 N3 C37 C38 . . . . -1.9(3) ?
    C36 N3 C37 C33 . . . . -1.4(5) ?
    Cu2 N3 C37 C33 . . . . -180.0(3) ?
    C34 C33 C37 N3 . . . . 1.2(5) ?
    C32 C33 C37 N3 . . . . -178.6(3) ?
    C34 C33 C37 C38 . . . . -176.7(3) ?
    C32 C33 C37 C38 . . . . 3.5(5) ?
    N3 C37 C38 C30 . . . . -179.4(3) ?
    C33 C37 C38 C30 . . . . -1.2(5) ?
    N3 C37 C38 N4 . . . . -0.6(4) ?
    C33 C37 C38 N4 . . . . 177.5(3) ?
    C29 C30 C38 C37 . . . . 177.8(3) ?
    C31 C30 C38 C37 . . . . -1.2(5) ?
    C29 C30 C38 N4 . . . . -0.9(5) ?
    C31 C30 C38 N4 . . . . -179.8(3) ?
    C27 N4 C38 C37 . . . . -177.7(3) ?
    Cu2 N4 C38 C37 . . . . 3.0(4) ?
    C27 N4 C38 C30 . . . . 0.9(5) ?
    Cu2 N4 C38 C30 . . . . -178.4(3) ?
    Cu2 O5 C39 O6 . . . . 9.8(5) ?
    Cu2 O5 C39 C40 . . . . -166.4(2) ?
    O6 C39 C40 C45 . . . . 135.5(4) ?
    O5 C39 C40 C45 . . . . -48.5(5) ?
    O6 C39 C40 C41 . . . . -46.5(5) ?
    O5 C39 C40 C41 . . . . 129.5(4) ?
    C45 C40 C41 C42 . . . . 2.7(6) ?
    C39 C40 C41 C42 . . . . -175.6(4) ?
    C40 C41 C42 C43 . . . . -2.8(8) ?
    C41 C42 C43 C44 . . . . 0.2(8) ?
    C42 C43 C44 C45 . . . . 1.9(8) ?
    C41 C40 C45 C44 . . . . -0.5(6) ?
    C39 C40 C45 C44 . . . . 177.8(4) ?
    C41 C40 C45 Cl4 . . . . 178.6(3) ?
    C39 C40 C45 Cl4 . . . . -3.2(5) ?
    C43 C44 C45 C40 . . . . -1.9(8) ?
    C43 C44 C45 Cl4 . . . . 179.1(4) ?
    Cu2 O7 C46 O8 . . . . -33.3(5) ?
    Cu2 O7 C46 O8 2_676 . . . 134.9(3) ?
    Cu2 O7 C46 C47 . . . . 144.7(2) ?
    Cu2 O7 C46 C47 2_676 . . . -47.2(4) ?
    O8 C46 C47 C52 . . . . -55.7(5) ?
    O7 C46 C47 C52 . . . . 126.5(4) ?
    O8 C46 C47 C48 . . . . 120.6(4) ?
    O7 C46 C47 C48 . . . . -57.2(4) ?
    C52 C47 C48 C49 . . . . 1.1(5) ?
    C46 C47 C48 C49 . . . . -175.6(3) ?
    C47 C48 C49 C50 . . . . -0.6(6) ?
    C48 C49 C50 C51 . . . . -0.4(6) ?
    C49 C50 C51 C52 . . . . 0.9(6) ?
    C48 C47 C52 C51 . . . . -0.5(5) ?
    C46 C47 C52 C51 . . . . 176.2(3) ?
    C48 C47 C52 Cl3 . . . . 177.2(2) ?
    C46 C47 C52 Cl3 . . . . -6.1(4) ?
    C50 C51 C52 C47 . . . . -0.4(6) ?
    C50 C51 C52 Cl3 . . . . -178.1(3) ?
loop_
    _geom_hbond_atom_site_label_D
    _geom_hbond_atom_site_label_H
    _geom_hbond_atom_site_label_A
    _geom_hbond_site_symmetry_A
    _geom_hbond_distance_DH
    _geom_hbond_distance_HA
    _geom_hbond_distance_DA
    _geom_hbond_angle_DHA
    C3 H3 O9 2_655 0.93 2.53 3.267(6) 136.3
    C8 H8 O2 2_765 0.93 2.47 3.182(5) 133.9
    C29 H29 O6 2_666 0.93 2.52 3.396(5) 156.7
    C34 H34 O8 2_776 0.93 2.52 3.376(5) 152.5
    C36 H36 O5 2_676 0.93 2.49 3.054(4) 119.1
    C42 H42 O2 1_455 0.93 2.48 3.338(5) 152.8
    O9 H9A O4 . 0.85 1.77 2.616(4) 179.4
    O9 H9B O2 . 0.85 2.04 2.826(4) 153.6
    O10 H10A O6 . 0.85 2.03 2.852(5) 162.1
    O10 H10B O8 . 0.88 2.16 2.928(5) 145.4
data_global
_journal_date_recd_electronic     2011-07-12
_journal_date_accepted     2011-07-22
_journal_name_full     'Acta Crystallographica, Section E'
_journal_year     2011
_journal_volume     67
_journal_issue      8
_journal_page_first     m1158
_journal_page_last     m1159
_journal_paper_category     QM
_journal_coeditor_code     CV5135
_publ_contact_author_name     'Dr. Zhang Zhi-Fang'
_publ_contact_author_address
;
School of Chemistry and Chemical Engineering ,Yulin University, Yulin 719000,
People's Republic of China
;
_publ_contact_author_email     zhifang889@126.com
_publ_contact_author_fax     '86 0912 3891144'
_publ_contact_author_phone     '86 0912 3891144'
_publ_section_title
;\
Bis(\m~2~-2-chlorobenzoato-\k^2^<i>O</i>:<i>O</i>')bis[(2-chlorobenzoato-\
\k<i>O</i>)(1,10-phenanthroline-\k^2^<i>N</i>:<i>N</i>')copper(II)]
dihydrate
;
loop_
    _publ_author_name
    _publ_author_footnote
    _publ_author_address
    'Zhang, Zhi-Fang' .
;
School of Chemistry and Chemical Engineering
Yulin University
Yulin 719000
People's Republic of China
;
_publ_section_synopsis     .
