# Supplementary material for: Bis(μ2-2-chloro­benzoato-κ2 O:O′)bis­[(2-chloro­benzoato-κO)(1,10-phenanthroline-κ2 N:N′)copper(II)] dihydrate
Source: Acta Crystallogr Sect E Struct Rep Online. 2011 Jul 30;67(Pt 8):m1158–9. doi: 10.1107/S1600536811029709 (PMC3212258; doi:10.1107/S1600536811029709)
Supplement: Supplementary file 2 [file e-67-m1158-Isup2.hkl]

# 
# h,k,l, Fc-squared, Fo-squared, sigma(Fo-squared) and status flag 
# 
data_I
_shelx_title ' Y in P-1                    New: P-1' 
_shelx_refln_list_code          4 
_shelx_F_calc_maximum      261.38 
_exptl_crystal_F_000      1164.00 
_reflns_d_resolution_high  0.8393 
 
loop_ 
 _symmetry_equiv_pos_as_xyz 
 'x, y, z' 
 '-x, -y, -z' 
 
_cell_length_a    10.4340 
_cell_length_b    11.7260 
_cell_length_c    22.2000 
_cell_angle_alpha 100.900 
_cell_angle_beta   93.920 
_cell_angle_gamma 111.620 
 
_shelx_F_squared_multiplier     1.000 
 
loop_ 
 _refln_index_h 
 _refln_index_k 
 _refln_index_l 
 _refln_F_squared_calc 
 _refln_F_squared_meas 
 _refln_F_squared_sigma 
 _refln_observed_status 
   1   0   0    32361.95    31046.32    365.79 o 
   2   0   0     9840.26     9767.98    243.89 o 
   3   0   0      115.03      108.83      5.26 o 
   4   0   0     4765.81     4514.94     36.03 o 
   5   0   0     3885.38     4111.89     36.07 o 
   6   0   0      886.04      835.35     23.96 o 
   7   0   0       10.77       12.59      8.23 o 
   8   0   0       29.63       33.13     28.90 o 
   9   0   0        0.53       16.53     19.70 o 
  10   0   0       72.77       66.75     24.42 o 
  11   0   0       61.43       91.54     27.78 o 
 -11   1   0       23.03       11.62     21.94 o 
 -10   1   0      138.40      169.66     29.46 o 
  -9   1   0      399.50      373.70     22.48 o 
  -8   1   0        2.99        4.83      9.33 o 
  -7   1   0      977.14      988.42     31.43 o 
  -6   1   0     1884.70     1861.81     28.85 o 
  -5   1   0     4356.77     4280.02     45.36 o 
  -4   1   0     2400.87     2435.06     44.99 o 
  -3   1   0     7181.46     7275.67     72.11 o 
  -2   1   0     3848.86     3912.92     56.18 o 
  -1   1   0      389.31      326.58      9.07 o 
   1   1   0     8033.74     8059.32    102.98 o 
   2   1   0      159.44      156.46      5.32 o 
   3   1   0     4485.22     4564.40     41.18 o 
   4   1   0      962.68     1053.35     17.90 o 
   5   1   0      412.63      376.29     12.18 o 
   6   1   0       33.61       36.99      6.48 o 
   7   1   0     1102.10     1076.69     49.34 o 
   8   1   0       56.68       63.08     21.07 o 
   9   1   0       50.18       49.34     22.43 o 
  10   1   0      194.51      210.12     33.68 o 
  11   1   0       39.26       17.15     24.61 o 
 -12   2   0       43.43       34.12     24.05 o 
 -11   2   0      122.46      185.07     33.68 o 
 -10   2   0      187.12      206.70     19.34 o 
  -9   2   0     1908.52     1819.21     44.84 o 
  -8   2   0     2984.50     2908.12     46.41 o 
  -7   2   0     2553.12     2484.62     55.22 o 
  -6   2   0      866.42      770.77     21.55 o 
  -5   2   0    18443.17    17992.21    327.73 o 
  -4   2   0        8.21        7.22      4.28 o 
  -3   2   0     3090.89     3057.50     38.17 o 
  -2   2   0     2225.44     2585.41     43.25 o 
  -1   2   0     5951.30     6003.83     77.50 o 
   0   2   0      143.76      160.46      5.72 o 
   1   2   0      442.79      446.09     18.58 o 
   2   2   0      366.04      335.50      9.19 o 
   3   2   0     3675.55     3805.40     37.40 o 
   4   2   0       36.30       34.12      5.32 o 
   5   2   0     1357.60     1300.19     22.71 o 
   6   2   0     1698.50     1890.66     40.04 o 
   7   2   0      756.87      761.17     44.37 o 
   8   2   0     1200.58     1326.76     60.72 o 
   9   2   0      294.01      328.51     37.85 o 
  10   2   0       91.23      106.77     30.76 o 
 -12   3   0        3.15       17.21     22.19 o 
 -11   3   0       14.25       12.76     12.38 o 
 -10   3   0      490.52      465.08     26.04 o 
  -9   3   0       86.03       89.99     10.76 o 
  -8   3   0        7.47       -1.81     15.44 o 
  -7   3   0       37.44       44.90      7.67 o 
  -6   3   0      530.48      543.25     16.14 o 
  -5   3   0      600.23      484.98     17.32 o 
  -4   3   0      379.29      294.72     12.71 o 
  -3   3   0      353.38      321.79     15.66 o 
  -2   3   0       12.32        1.12      4.16 o 
  -1   3   0     2448.64     2542.22     40.40 o 
   0   3   0    13800.11    14766.13    370.83 o 
   1   3   0     7467.47     8132.22    118.82 o 
   2   3   0     2455.57     2466.34     56.68 o 
   3   3   0     6630.74     7020.63     60.59 o 
   4   3   0     1611.24     1718.87     25.03 o 
   5   3   0      355.09      330.39     18.21 o 
   6   3   0        4.10        5.53     26.82 o 
   7   3   0     1437.70     1471.19     62.83 o 
   8   3   0       76.75       60.16     22.87 o 
   9   3   0        1.48       -3.29     21.94 o 
  10   3   0        1.84       10.44     22.62 o 
 -12   4   0      165.91      156.65     20.88 o 
 -11   4   0       13.95        8.44     19.20 o 
 -10   4   0       81.37       91.87     12.23 o 
  -9   4   0      164.48      121.64     15.32 o 
  -8   4   0      551.27      552.03     28.27 o 
  -7   4   0      220.57      224.38     12.39 o 
  -6   4   0       88.48       88.14     10.59 o 
  -5   4   0     1383.88     1406.93     41.08 o 
  -4   4   0       19.02        9.69      7.46 o 
  -3   4   0     1641.85     1524.76     37.04 o 
  -2   4   0    15773.99    16504.14    202.60 o 
  -1   4   0      401.42      453.46     15.75 o 
   0   4   0    12410.92    12311.43    144.18 o 
   1   4   0      116.66       69.91     11.87 o 
   2   4   0     5654.46     5359.38     98.00 o 
   3   4   0     2808.74     2923.41     63.61 o 
   4   4   0     1366.00     1301.48     33.72 o 
   5   4   0        2.15       -4.09     14.17 o 
   6   4   0      252.24      291.59     20.52 o 
   7   4   0       96.55       99.06     26.72 o 
   8   4   0       61.97      106.08     28.46 o 
   9   4   0        4.75       37.72     24.36 o 
 -12   5   0       29.40       28.71     14.37 o 
 -11   5   0        3.97        6.58      9.40 o 
 -10   5   0      115.30       79.41     16.68 o 
  -9   5   0      980.24      961.53     26.35 o 
  -8   5   0      595.39      533.38     18.83 o 
  -7   5   0     1039.78     1048.44     29.23 o 
  -6   5   0      186.66      152.69     18.52 o 
  -5   5   0       62.50       77.25     12.93 o 
  -4   5   0      137.68      149.65     14.36 o 
  -3   5   0        0.02        1.37      6.96 o 
  -2   5   0      659.95      671.68     22.68 o 
  -1   5   0     1171.44     1172.55     23.34 o 
   0   5   0     1341.25     1281.92     20.94 o 
   1   5   0      449.59      409.36     25.42 o 
   2   5   0     1436.26     1464.42     49.10 o 
   3   5   0      128.75      130.00     43.01 o 
   4   5   0      221.04      239.75     17.99 o 
   5   5   0       30.54       41.10     17.46 o 
   6   5   0        2.29       14.88     11.53 o 
   7   5   0      156.22      196.38     33.25 o 
   8   5   0       46.66       20.69     21.69 o 
 -12   6   0      177.46      159.03     29.64 o 
 -11   6   0      315.02      340.89     23.90 o 
 -10   6   0      365.28      403.60     23.86 o 
  -9   6   0        6.14        6.24      9.02 o 
  -8   6   0      764.51      778.44     37.44 o 
  -7   6   0     2972.43     2923.43     74.20 o 
  -6   6   0      985.51      937.17     38.03 o 
  -5   6   0     2264.56     2169.96     55.37 o 
  -4   6   0      639.81      578.33     26.29 o 
  -3   6   0    10846.10    10679.41    148.47 o 
  -2   6   0     3396.21     3363.34     45.37 o 
  -1   6   0     3988.37     3948.57     48.58 o 
   0   6   0        0.08        4.22      5.75 o 
   1   6   0        1.43        5.10     11.50 o 
   2   6   0       66.79       48.41     17.09 o 
   3   6   0      154.64      174.41     31.32 o 
   4   6   0      988.49     1097.71     37.51 o 
   5   6   0      103.33      103.39     33.99 o 
   6   6   0      398.53      450.41     61.65 o 
   7   6   0      170.98      200.17     34.80 o 
   8   6   0      155.51      159.03     34.30 o 
 -12   7   0       81.25       92.06     22.84 o 
 -11   7   0       11.78       24.24     12.49 o 
 -10   7   0       79.52       82.85     15.12 o 
  -9   7   0        8.46       10.09     15.66 o 
  -8   7   0      222.98      224.78     17.62 o 
  -7   7   0      438.40      435.83     31.14 o 
  -6   7   0      137.78      175.38     20.32 o 
  -5   7   0      477.06      489.78     28.15 o 
  -4   7   0        1.03      -13.98      9.32 o 
  -3   7   0      823.92      779.75     30.20 o 
  -2   7   0      214.71      211.33     12.19 o 
  -1   7   0      181.73      215.82     12.24 o 
   0   7   0      117.34      121.31     17.21 o 
   1   7   0      403.68      386.67     30.58 o 
   2   7   0      584.92      603.46     26.41 o 
   3   7   0       71.96       53.46     17.68 o 
   4   7   0       55.27       61.69     25.04 o 
   5   7   0      537.74      626.67     31.11 o 
   6   7   0      206.09      248.63     23.86 o 
   7   7   0       54.05       27.16     25.17 o 
 -12   8   0       61.98       47.95     41.27 o 
 -11   8   0      134.81      116.97     27.16 o 
 -10   8   0      169.75      166.11     19.09 o 
  -9   8   0      522.36      554.16     27.29 o 
  -8   8   0      120.28      118.20     15.09 o 
  -7   8   0      114.89       66.43     17.53 o 
  -6   8   0      558.08      650.86     34.74 o 
  -5   8   0     2873.34     2684.78     66.81 o 
  -4   8   0      963.21      849.73     34.12 o 
  -3   8   0     1662.80     1640.85     33.87 o 
  -2   8   0     2026.18     2016.85     55.68 o 
  -1   8   0      654.62      721.95     35.92 o 
   0   8   0     2673.85     2429.92     68.24 o 
   1   8   0      838.89      935.24     46.49 o 
   2   8   0        7.78       14.17     10.93 o 
   3   8   0      160.92      176.34     19.56 o 
   4   8   0      490.32      481.46     28.63 o 
   5   8   0       19.30       29.22     15.07 o 
   6   8   0      149.11      139.89     21.32 o 
 -11   9   0        2.62       -6.87     17.96 o 
 -10   9   0       61.55       43.96     14.74 o 
  -9   9   0       67.65       61.30     15.88 o 
  -8   9   0      221.47      248.93     20.15 o 
  -7   9   0       10.45        7.34      9.53 o 
  -6   9   0       11.54       28.09     13.67 o 
  -5   9   0      149.95      112.55     17.84 o 
  -4   9   0       92.23      114.30     16.72 o 
  -3   9   0      256.83      245.22     15.05 o 
  -2   9   0        1.02       -0.06     11.06 o 
  -1   9   0        1.08       22.19     14.36 o 
   0   9   0      208.35      175.07     23.99 o 
   1   9   0       26.11       19.17     12.30 o 
   2   9   0      110.99      122.89     17.52 o 
   3   9   0      296.32      294.10     40.83 o 
   4   9   0       70.87       61.92     16.60 o 
   5   9   0       28.39       37.95     16.03 o 
 -11  10   0       55.30       52.78     17.49 o 
 -10  10   0       61.18       58.09     16.90 o 
  -9  10   0      788.15      909.32     55.90 o 
  -8  10   0     1780.90     1829.99     47.65 o 
  -7  10   0      416.07      451.24     34.74 o 
  -6  10   0      104.67      107.78     11.72 o 
  -5  10   0     1104.42     1127.90     26.80 o 
  -4  10   0     1516.47     1551.03     29.96 o 
  -3  10   0      859.46      779.50     41.39 o 
  -2  10   0       50.64       60.84     18.64 o 
  -1  10   0      266.32      323.66     30.45 o 
   0  10   0      227.72      239.02     20.93 o 
   1  10   0       26.12       12.56     30.61 o 
   2  10   0      550.24      505.34     30.30 o 
   3  10   0       10.80      -13.64     18.21 o 
   4  10   0      303.25      359.61     29.17 o 
 -10  11   0      324.39      343.86     27.88 o 
  -9  11   0      128.72      145.37     20.09 o 
  -8  11   0       41.99       31.77     14.42 o 
  -7  11   0        4.18       -2.92     13.49 o 
  -6  11   0       26.16       20.56     11.64 o 
  -5  11   0        5.05       12.40      8.53 o 
  -4  11   0        1.13       -4.97     14.73 o 
  -3  11   0       11.82       -1.24     14.67 o 
  -2  11   0      559.92      623.89     41.27 o 
  -1  11   0       60.81       47.90     14.92 o 
   0  11   0        5.92       -4.64     13.05 o 
   1  11   0       99.50       82.18     17.59 o 
   2  11   0       35.30       50.96     21.44 o 
  -9  12   0       13.67       25.44     15.07 o 
  -8  12   0        8.71        2.79     13.12 o 
  -7  12   0        4.14       -2.26     11.58 o 
  -6  12   0       15.59        7.71     16.72 o 
  -5  12   0       23.52       46.42     21.13 o 
  -4  12   0       47.96      105.09     24.80 o 
  -3  12   0     1005.22      945.31     51.89 o 
  -2  12   0      653.06      636.25     32.56 o 
  -1  12   0      571.88      598.34     46.17 o 
   0  12   0       91.57      128.52     28.34 o 
   1  12   0      124.03       94.03     26.10 o 
  -8  13   0        6.87        0.15     14.22 o 
  -7  13   0       22.60       29.08     21.01 o 
  -6  13   0      144.40      148.90     20.46 o 
  -5  13   0      166.90      136.85     27.72 o 
  -4  13   0      269.25      288.48     34.99 o 
  -3  13   0       12.59       49.34     22.25 o 
  -2  13   0      101.10       86.69     26.35 o 
  -1  13   0       72.10       73.83     25.79 o 
   1 -13   1        0.87       17.21     18.46 o 
   2 -13   1        1.54      -10.01     16.03 o 
   3 -13   1        2.80       -9.26     17.09 o 
   4 -13   1       89.27       79.42     24.80 o 
   5 -13   1      228.87      227.08     32.07 o 
   8 -13   1      261.18      296.97     27.66 o 
  -1 -12   1        6.64       -4.72     18.40 o 
   0 -12   1        0.07       -7.15     18.27 o 
   1 -12   1       55.33       45.62     21.19 o 
   2 -12   1       50.40       32.13     19.39 o 
   3 -12   1        0.31      -16.59     16.10 o 
   4 -12   1       17.34       15.74     12.10 o 
   5 -12   1      492.81      526.08     61.80 o 
   6 -12   1      177.67      170.92     15.04 o 
   7 -12   1        0.88       -9.94     11.05 o 
   8 -12   1        4.31        4.53     13.21 o 
   9 -12   1        2.73       -0.60     13.47 o 
  -3 -11   1        0.57       -9.38     16.90 o 
  -2 -11   1      112.64      103.91     26.41 o 
  -1 -11   1        8.24        2.92     15.66 o 
   0 -11   1      116.19      125.47     26.35 o 
   1 -11   1       82.18       59.87     14.94 o 
   2 -11   1      289.80      310.80     22.27 o 
   3 -11   1      956.02      893.11     45.30 o 
   4 -11   1      764.50      865.01     44.25 o 
   5 -11   1      401.89      444.93     25.29 o 
   6 -11   1      370.71      382.32     31.01 o 
   7 -11   1      274.50      286.75     21.35 o 
   8 -11   1      265.55      329.29     43.13 o 
   9 -11   1       24.55       25.02     18.18 o 
  10 -11   1       20.58       -9.23     14.13 o 
  -4 -10   1      212.45      233.73     34.24 o 
  -3 -10   1      105.32       60.34     22.19 o 
  -2 -10   1       57.26       23.16     17.74 o 
  -1 -10   1      147.64      162.29     19.24 o 
   0 -10   1      260.29      258.88     21.29 o 
   1 -10   1      151.05      160.91     17.01 o 
   2 -10   1      108.03      104.53     19.82 o 
   3 -10   1      306.42      255.24     25.54 o 
   4 -10   1       41.52       36.88     10.35 o 
   5 -10   1      108.98      107.64     18.52 o 
   6 -10   1        2.84       -3.60     12.62 o 
   7 -10   1        2.34      -14.48     12.86 o 
   8 -10   1       54.01       39.93     13.62 o 
   9 -10   1       52.38       38.37     14.70 o 
  10 -10   1        0.20        8.81     13.53 o 
  11 -10   1       62.84       71.90     19.00 o 
  -5  -9   1      305.57      345.54     30.89 o 
  -4  -9   1       76.89       87.07     18.13 o 
  -3  -9   1      914.06      777.52     34.62 o 
  -2  -9   1      735.65      789.92     46.80 o 
  -1  -9   1      754.19      794.32     41.82 o 
   0  -9   1      198.79      203.16     18.36 o 
   1  -9   1      102.38      129.70     19.95 o 
   2  -9   1       11.69       13.24     11.43 o 
   3  -9   1      210.32      230.89     14.75 o 
   4  -9   1       26.65       16.83      8.26 o 
   5  -9   1      147.43      135.04     18.27 o 
   6  -9   1      125.32      149.52     21.13 o 
   7  -9   1      306.21      282.89     27.22 o 
   8  -9   1     2394.17     2311.41     73.21 o 
   9  -9   1     1563.62     1621.65     65.19 o 
  10  -9   1      219.86      224.76     22.27 o 
  11  -9   1      412.32      396.71     40.12 o 
  -6  -8   1       15.90       21.00     21.47 o 
  -5  -8   1       18.97       38.24     14.76 o 
  -4  -8   1       43.46       39.32     14.68 o 
  -3  -8   1      225.08      220.18     20.01 o 
  -2  -8   1      708.49      650.99     28.48 o 
  -1  -8   1      673.88      632.00     73.83 o 
   0  -8   1       77.41       93.84     17.96 o 
   1  -8   1      794.79      929.15     38.72 o 
   2  -8   1      224.84      227.95     13.77 o 
   3  -8   1      655.79      621.23     21.15 o 
   4  -8   1      119.13       94.28     14.92 o 
   5  -8   1      179.37      184.08     20.45 o 
   6  -8   1      281.90      334.72     25.60 o 
   7  -8   1      179.64      215.03     23.80 o 
   8  -8   1       68.11       43.07     17.84 o 
   9  -8   1       45.75       62.01     14.17 o 
  10  -8   1      891.95      827.75     33.55 o 
  11  -8   1        8.63       -3.91     10.95 o 
  12  -8   1        0.27        5.09     14.23 o 
  -7  -7   1        2.12      -10.63     22.75 o 
  -6  -7   1      223.65      190.66     22.05 o 
  -5  -7   1       30.68       18.63     12.93 o 
  -4  -7   1       38.13       27.68     11.46 o 
  -3  -7   1       27.51       19.36     11.05 o 
  -2  -7   1      191.24      175.55     17.62 o 
  -1  -7   1     2996.51     3139.93     55.52 o 
   0  -7   1     1702.35     1695.23     50.77 o 
   1  -7   1     2690.65     2557.45     38.09 o 
   2  -7   1     4455.32     4548.59     57.64 o 
   3  -7   1    13102.05    13870.94    188.37 o 
   4  -7   1     8292.79     8405.98    132.00 o 
   5  -7   1      811.76      786.40     34.37 o 
   6  -7   1     2907.73     2781.73     70.23 o 
   7  -7   1     1045.45      995.96     43.56 o 
   8  -7   1     2769.74     2747.30     77.31 o 
   9  -7   1        2.26       -8.74     12.30 o 
  10  -7   1        5.85       19.06     18.33 o 
  11  -7   1        7.96       -1.62     13.14 o 
  12  -7   1        0.15       -5.87     22.34 o 
  -8  -6   1       32.03       36.23     26.85 o 
  -7  -6   1       18.28       23.49     23.37 o 
  -6  -6   1      285.23      291.38     23.39 o 
  -5  -6   1       41.92       47.73     13.42 o 
  -4  -6   1      131.33      141.84     24.11 o 
  -3  -6   1      529.46      601.53     25.88 o 
  -2  -6   1      241.82      210.41     16.19 o 
  -1  -6   1     1572.28     1516.12     48.04 o 
   0  -6   1        0.17        3.29      4.33 o 
   1  -6   1     1235.73     1299.48     32.84 o 
   2  -6   1       30.43       29.69     10.56 o 
   3  -6   1       73.60       62.58     11.56 o 
   4  -6   1       37.95       19.70     10.19 o 
   5  -6   1       87.74       78.86     13.73 o 
   6  -6   1      876.79      837.11     36.79 o 
   7  -6   1      941.58      938.47     41.89 o 
   8  -6   1       25.50       24.80     16.47 o 
   9  -6   1       68.68       61.32     12.10 o 
  10  -6   1        1.86       13.29     10.19 o 
  11  -6   1      180.32      160.85     15.76 o 
  12  -6   1       93.49       90.30     14.43 o 
  -8  -5   1       63.61       69.11     28.34 o 
  -7  -5   1      303.34      278.79     35.17 o 
  -6  -5   1      596.16      636.76     29.13 o 
  -5  -5   1     2022.49     2008.08     69.14 o 
  -4  -5   1     3913.68     3799.39     63.35 o 
  -3  -5   1     2168.60     2220.27     44.01 o 
  -2  -5   1      203.05      207.65     15.72 o 
  -1  -5   1     4843.66     4856.05     86.66 o 
   0  -5   1      397.21      374.40     11.22 o 
   1  -5   1     1371.94     1449.84     24.01 o 
   2  -5   1      346.89      407.00     18.08 o 
   3  -5   1     8679.87     8852.12    126.09 o 
   4  -5   1      388.04      479.15     23.06 o 
   5  -5   1       13.33       18.95      9.51 o 
   6  -5   1     2075.70     1987.32     54.75 o 
   7  -5   1     1336.84     1292.42     33.57 o 
   8  -5   1       30.31       21.15      8.02 o 
   9  -5   1      135.21      152.06     20.03 o 
  10  -5   1      653.91      643.27     23.66 o 
  11  -5   1      675.85      741.79     26.85 o 
  12  -5   1      132.71      134.97     20.17 o 
  -9  -4   1       41.85       17.46     24.05 o 
  -8  -4   1      157.11      125.35     29.21 o 
  -7  -4   1        9.90        1.31     18.33 o 
  -6  -4   1      681.85      691.20     38.72 o 
  -5  -4   1      105.36      107.77     13.59 o 
  -4  -4   1       59.47       54.11     10.35 o 
  -3  -4   1      641.27      660.81     13.55 o 
  -2  -4   1      366.78      306.63      9.10 o 
  -1  -4   1      716.12      915.27     18.33 o 
   0  -4   1     9807.03    10089.87     91.95 o 
   1  -4   1     1554.91     1580.66     23.46 o 
   2  -4   1       33.65       50.09      7.83 o 
   3  -4   1     1276.07     1388.85     35.11 o 
   4  -4   1     1462.97     1582.37     40.89 o 
   5  -4   1      166.68      170.18     11.32 o 
   6  -4   1       25.06       16.60     14.01 o 
   7  -4   1      596.14      674.78     24.28 o 
   8  -4   1     1123.24     1157.31     33.20 o 
   9  -4   1      228.35      203.79     17.14 o 
  10  -4   1      958.12      966.00     27.99 o 
  11  -4   1      212.88      188.68     32.21 o 
  12  -4   1       92.65       92.68     18.69 o 
 -10  -3   1       80.78      116.21     31.57 o 
  -9  -3   1      124.20      134.42     28.96 o 
  -8  -3   1      371.48      406.06     38.16 o 
  -7  -3   1       23.99       38.59     19.51 o 
  -6  -3   1     2816.20     2736.18     99.47 o 
  -5  -3   1        1.13        0.94      7.16 o 
  -4  -3   1       31.57       18.94      4.96 o 
  -3  -3   1     1434.96     1297.41     19.84 o 
  -2  -3   1      257.42      305.65     11.41 o 
  -1  -3   1    18058.29    17917.88    153.81 o 
   0  -3   1      704.76      875.17     33.50 o 
   1  -3   1    47701.46    46733.11    527.62 o 
   2  -3   1     2273.27     2357.52     43.01 o 
   3  -3   1      424.96      455.27     13.07 o 
   4  -3   1     4017.43     3882.98     49.86 o 
   5  -3   1     2670.42     2496.93     40.53 o 
   6  -3   1     3547.81     3463.35     52.89 o 
   7  -3   1      241.17      232.37     12.47 o 
   8  -3   1      529.33      519.05     18.23 o 
   9  -3   1        1.61       -1.85      6.88 o 
  10  -3   1      176.06      162.63     14.39 o 
  11  -3   1       50.87      101.19     17.46 o 
  12  -3   1       43.49       15.16     23.06 o 
 -10  -2   1        9.10       13.67     23.24 o 
  -9  -2   1       59.11       15.35     21.69 o 
  -8  -2   1      744.08      771.61     46.42 o 
  -7  -2   1      820.06      768.56     44.00 o 
  -6  -2   1      181.98      179.15     14.15 o 
  -5  -2   1       22.36       16.50      6.97 o 
  -4  -2   1     1221.22     1326.66     21.23 o 
  -3  -2   1      918.34      903.31     15.63 o 
  -2  -2   1    11289.61    11046.12     82.46 o 
  -1  -2   1      886.65      960.90     12.42 o 
   0  -2   1        4.61        9.26      2.67 o 
   1  -2   1     1284.38     1224.10     23.37 o 
   2  -2   1     1516.58     1606.82     22.52 o 
   3  -2   1     3817.23     3397.53     41.06 o 
   4  -2   1     1449.06     1484.90     26.89 o 
   5  -2   1     1623.30     1855.34     33.65 o 
   6  -2   1       43.65       68.46     17.90 o 
   7  -2   1      659.31      574.42     24.92 o 
   8  -2   1       15.04        7.23      6.86 o 
   9  -2   1       66.55       71.65     12.73 o 
  10  -2   1      214.00      238.08     20.30 o 
  11  -2   1      183.84      192.59     33.43 o 
 -11  -1   1        0.79      -23.12     18.89 o 
 -10  -1   1      143.15      124.85     29.15 o 
  -9  -1   1      448.59      464.67     40.89 o 
  -8  -1   1     1751.73     1557.32     61.65 o 
  -7  -1   1      360.99      369.46     27.81 o 
  -6  -1   1     5985.46     6083.71     67.97 o 
  -5  -1   1      974.96     1061.75     19.69 o 
  -4  -1   1     7912.07     7884.07     66.23 o 
  -3  -1   1      668.56      518.37     11.07 o 
  -2  -1   1     1956.33     1852.50     19.85 o 
  -1  -1   1      273.16      314.65      8.76 o 
   0  -1   1    12800.35     9960.38    121.37 o 
   2  -1   1     1994.04     1886.62     24.29 o 
   3  -1   1     6877.75     6589.92     99.09 o 
   4  -1   1     2031.34     2291.66     34.55 o 
   5  -1   1      100.65      121.89      9.94 o 
   6  -1   1      292.98      276.86     11.65 o 
   7  -1   1      665.01      662.19     18.97 o 
   8  -1   1     1517.26     1483.20     29.84 o 
   9  -1   1      494.03      539.28     25.51 o 
  10  -1   1      210.21      207.51     32.94 o 
  11  -1   1       18.53        5.53     19.82 o 
 -11   0   1        8.96        0.50     19.64 o 
 -10   0   1        0.84      -22.09     14.73 o 
  -9   0   1        3.25       -0.31     16.22 o 
  -8   0   1     2462.23     2467.87     49.69 o 
  -7   0   1       16.02        9.99     13.36 o 
  -6   0   1     3230.13     3195.27     38.26 o 
  -5   0   1       69.22       77.27      6.25 o 
  -4   0   1      567.33      435.60      9.26 o 
  -3   0   1      433.14      522.11     13.60 o 
  -2   0   1      198.39      219.41      7.27 o 
  -1   0   1      421.29      331.80      9.20 o 
   0   0   1        2.09       -0.75      0.50 o 
   1   0   1     1583.73     1394.81     22.06 o 
   2   0   1     3237.48     2993.03     44.06 o 
   3   0   1     1014.99     1175.64     20.71 o 
   4   0   1    10905.71    11180.44     89.16 o 
   5   0   1     1437.17     1497.68     22.31 o 
   6   0   1     1777.75     1615.44     37.76 o 
   7   0   1      431.22      437.88     15.66 o 
   8   0   1      214.03      188.49     26.72 o 
   9   0   1      129.42      169.97     28.34 o 
  10   0   1      183.86      318.44     38.84 o 
  11   0   1       38.95        3.11     22.37 o 
 -11   1   1      183.80      174.20     31.63 o 
 -10   1   1       73.48       92.35     25.92 o 
  -9   1   1      919.04      942.82     42.76 o 
  -8   1   1     2356.46     2462.86     48.94 o 
  -7   1   1     1421.80     1406.03     33.90 o 
  -6   1   1     1123.23     1103.79     17.20 o 
  -5   1   1      776.14      750.16     12.81 o 
  -4   1   1     1378.01     1617.60     35.55 o 
  -3   1   1     9404.95     9739.62     90.88 o 
  -2   1   1     1614.96     1680.31     36.20 o 
  -1   1   1    15678.59    16141.62    162.08 o 
   1   1   1    16254.98    16053.22    141.49 o 
   2   1   1     3009.02     2888.27     32.93 o 
   3   1   1    13036.59    12948.25     94.22 o 
   4   1   1     8869.30     8728.30     60.95 o 
   5   1   1     4465.41     4155.55     37.17 o 
   6   1   1      342.96      338.50     13.06 o 
   7   1   1     1575.78     1547.26     59.35 o 
   8   1   1     1391.09     1379.40     61.90 o 
   9   1   1      203.95      224.60     33.00 o 
  10   1   1        2.62        1.55     21.50 o 
 -12   2   1        4.35       -4.47     21.56 o 
 -11   2   1      173.54      159.72     32.25 o 
 -10   2   1       41.51       37.52     12.69 o 
  -9   2   1        8.51       -5.26      9.66 o 
  -8   2   1      530.29      494.73     18.27 o 
  -7   2   1      287.46      314.96     14.04 o 
  -6   2   1      604.70      552.22     34.56 o 
  -5   2   1      275.37      264.28     10.61 o 
  -4   2   1        2.34       -0.16      2.54 o 
  -3   2   1       58.92       76.58      4.91 o 
  -2   2   1     2819.03     2992.97     47.85 o 
  -1   2   1     8237.48     8297.34    102.73 o 
   0   2   1        5.91        9.02      1.57 o 
   1   2   1     2051.35     2255.97     45.80 o 
   2   2   1     1711.95     1762.64     31.79 o 
   3   2   1     1126.78     1271.09     25.42 o 
   4   2   1       46.32       48.53      7.12 o 
   5   2   1      216.12      174.02      9.44 o 
   6   2   1      349.25      325.62     19.30 o 
   7   2   1      470.44      448.82     36.91 o 
   8   2   1        5.92       31.01     21.07 o 
   9   2   1        7.15       -0.68     18.89 o 
  10   2   1       12.12       19.95     22.19 o 
 -12   3   1       15.27       -5.34     19.82 o 
 -11   3   1      147.28      165.45     31.82 o 
 -10   3   1       60.00       36.15     19.58 o 
  -9   3   1     1135.60     1117.38     45.31 o 
  -8   3   1      863.25      820.43     22.33 o 
  -7   3   1      257.63      228.15     12.29 o 
  -6   3   1    12789.52    12224.69    102.09 o 
  -5   3   1     7226.02     6989.52     78.96 o 
  -4   3   1     8820.85     8949.13    127.59 o 
  -3   3   1      296.56      244.67     14.36 o 
  -2   3   1     8141.64     8158.45    107.95 o 
  -1   3   1     1430.22     1421.94     20.52 o 
   0   3   1     4700.17     4697.12     36.69 o 
   1   3   1       30.55       16.03      8.14 o 
   2   3   1       76.60       66.99     12.62 o 
   3   3   1     3594.66     3735.20    106.89 o 
   4   3   1      222.79      182.77     25.04 o 
   5   3   1      992.43      982.72     54.50 o 
   6   3   1     1252.68     1308.90     35.91 o 
   7   3   1      199.74      252.00     32.50 o 
   8   3   1      646.96      736.93     51.33 o 
   9   3   1       19.07        1.18     20.88 o 
 -12   4   1        3.30       -3.05     18.43 o 
 -11   4   1      238.23      205.18     41.89 o 
 -10   4   1       83.87      107.76     12.99 o 
  -9   4   1       12.25       16.88      7.63 o 
  -8   4   1      905.63      929.43     43.72 o 
  -7   4   1       27.44       19.19      7.49 o 
  -6   4   1      175.89      131.32      9.50 o 
  -5   4   1      492.75      417.36     20.23 o 
  -4   4   1      650.45      675.41     26.29 o 
  -3   4   1      732.78      758.25     25.04 o 
  -2   4   1     4292.19     4546.94     69.48 o 
  -1   4   1      827.93      771.38     15.60 o 
   0   4   1     2117.05     2283.86     21.63 o 
   1   4   1     4299.39     4259.26     80.91 o 
   2   4   1      165.97      202.53     20.63 o 
   3   4   1        1.72        0.37     12.06 o 
   4   4   1      864.16      800.27     46.17 o 
   5   4   1       12.24       19.71     12.80 o 
   6   4   1       57.91       57.62     13.56 o 
   7   4   1     1101.76     1161.39     60.22 o 
   8   4   1       82.50      103.10     28.34 o 
   9   4   1      104.09       97.57     29.77 o 
 -12   5   1      475.00      434.92     49.53 o 
 -11   5   1      373.60      387.06     26.13 o 
 -10   5   1      138.23      136.08     13.62 o 
  -9   5   1      771.79      774.76     24.08 o 
  -8   5   1      637.43      624.75     24.01 o 
  -7   5   1     1422.09     1406.62     40.95 o 
  -6   5   1      123.96       98.68      8.65 o 
  -5   5   1      928.14      809.08     31.94 o 
  -4   5   1      118.41      127.46     14.05 o 
  -3   5   1     4892.59     4808.51     79.30 o 
  -2   5   1      254.35      255.54     11.35 o 
  -1   5   1     9588.25     9678.12     93.53 o 
   0   5   1      761.38      823.86     11.88 o 
   1   5   1     3398.50     3447.63     75.57 o 
   2   5   1     1097.77      976.44     40.95 o 
   3   5   1     1233.52     1129.32     47.85 o 
   4   5   1      166.88      172.42     16.04 o 
   5   5   1     2190.34     2274.92     53.73 o 
   6   5   1        4.98       17.96     11.97 o 
   7   5   1      535.80      461.37     42.63 o 
   8   5   1        0.40       15.60     24.30 o 
 -12   6   1       28.04       13.86     20.20 o 
 -11   6   1       75.89       86.35     16.21 o 
 -10   6   1        6.51       15.49     10.67 o 
  -9   6   1        0.85      -16.13     10.75 o 
  -8   6   1       79.12       65.95     11.50 o 
  -7   6   1      136.86      132.06     13.23 o 
  -6   6   1       86.81       87.98      8.85 o 
  -5   6   1      174.70      175.44     18.27 o 
  -4   6   1      193.67      223.60     18.27 o 
  -3   6   1      191.79      220.18     16.97 o 
  -2   6   1       16.26       20.94      5.96 o 
  -1   6   1     4024.94     3946.55     48.29 o 
   0   6   1       11.32       11.09      3.00 o 
   1   6   1      295.26      329.81     26.54 o 
   2   6   1     1076.62     1118.63     47.98 o 
   3   6   1      244.08      235.00     23.12 o 
   4   6   1      294.94      266.95     20.46 o 
   5   6   1       52.70       62.43     13.77 o 
   6   6   1       23.36       20.66     23.96 o 
   7   6   1       36.50       37.41     24.55 o 
   8   6   1        3.04        9.45     25.11 o 
 -12   7   1       16.59       23.30     20.20 o 
 -11   7   1        0.21       -5.21     12.03 o 
 -10   7   1        0.61        3.54     16.59 o 
  -9   7   1       79.86       53.39     12.50 o 
  -8   7   1      687.29      601.12     25.66 o 
  -7   7   1      388.65      344.39     22.62 o 
  -6   7   1     2444.33     2519.61     46.48 o 
  -5   7   1     1716.66     1586.29     48.72 o 
  -4   7   1     6922.47     7083.13    115.59 o 
  -3   7   1     4644.77     4526.96     68.45 o 
  -2   7   1     6470.88     6512.92     59.31 o 
  -1   7   1     3187.39     3180.08     35.87 o 
   0   7   1     3782.34     3521.52     80.98 o 
   1   7   1     1269.97     1316.45     51.08 o 
   2   7   1     1219.65     1078.80     49.65 o 
   3   7   1       29.78       17.77     16.28 o 
   4   7   1      408.66      352.96     24.04 o 
   5   7   1       50.62       55.98     15.19 o 
   6   7   1        1.37      -10.58     11.84 o 
   7   7   1        7.07       33.43     26.97 o 
 -12   8   1       12.95       33.50     21.01 o 
 -11   8   1       74.50       67.09     22.12 o 
 -10   8   1        1.86        3.94     11.04 o 
  -9   8   1      370.76      404.43     29.99 o 
  -8   8   1       35.88       30.65     11.17 o 
  -7   8   1       16.37       18.43      9.57 o 
  -6   8   1      152.57      161.94     15.72 o 
  -5   8   1      293.14      357.43     17.69 o 
  -4   8   1        2.26       -2.63      6.02 o 
  -3   8   1      454.68      472.69     18.39 o 
  -2   8   1      112.48      115.23     10.18 o 
  -1   8   1      419.58      429.43     30.02 o 
   0   8   1       36.34       45.99     16.41 o 
   1   8   1      698.77      595.92     40.21 o 
   2   8   1     2236.87     2094.89     73.15 o 
   3   8   1       17.71       15.79     11.86 o 
   4   8   1       37.91       46.73     15.71 o 
   5   8   1      261.81      260.58     24.84 o 
   6   8   1       74.57       67.90     18.20 o 
 -11   9   1      386.99      357.74     26.84 o 
 -10   9   1      536.47      515.53     52.73 o 
  -9   9   1     3764.80     3757.09     70.92 o 
  -8   9   1     1787.80     1830.29     45.92 o 
  -7   9   1      949.79     1021.32     32.78 o 
  -6   9   1       61.72       89.60     15.94 o 
  -5   9   1       67.37       61.31     10.59 o 
  -4   9   1        0.93       -3.20      5.88 o 
  -3   9   1        3.59        5.58      5.62 o 
  -2   9   1       14.02        5.22     12.62 o 
  -1   9   1      569.63      596.92     37.16 o 
   0   9   1     1833.60     1730.15     62.83 o 
   1   9   1       94.34      110.43     24.24 o 
   2   9   1      294.03      292.07     23.54 o 
   3   9   1      392.79      420.00     30.95 o 
   4   9   1       31.40       41.27     36.17 o 
   5   9   1      517.09      527.91     34.04 o 
 -11  10   1       34.44       24.34     16.39 o 
 -10  10   1       70.35       66.09     16.84 o 
  -9  10   1       38.98       28.09     14.59 o 
  -8  10   1        4.28      -12.63     11.06 o 
  -7  10   1      109.64      112.27     15.39 o 
  -6  10   1       17.72        3.63     16.59 o 
  -5  10   1       31.49       35.45      8.94 o 
  -4  10   1       10.95        4.47     10.53 o 
  -3  10   1      964.91      854.39     44.37 o 
  -2  10   1       15.90       50.84     18.08 o 
  -1  10   1      176.99      162.51     25.36 o 
   0  10   1       97.76       91.73     24.67 o 
   1  10   1      216.52      211.39     38.75 o 
   2  10   1      399.56      392.35     56.49 o 
   3  10   1       83.89       74.40     21.97 o 
   4  10   1      128.55      142.24     22.67 o 
 -10  11   1       44.51       22.77     15.69 o 
  -9  11   1       88.97      137.33     30.54 o 
  -8  11   1      201.49      203.01     35.61 o 
  -7  11   1      166.14      170.42     30.73 o 
  -6  11   1      508.07      503.11     21.00 o 
  -5  11   1      792.72      897.33     47.85 o 
  -4  11   1      386.05      464.98     35.36 o 
  -3  11   1      418.92      404.45     35.42 o 
  -2  11   1      226.22      229.07     30.70 o 
  -1  11   1      523.84      454.17     38.34 o 
   0  11   1      705.94      719.72     34.86 o 
   1  11   1        3.71       -1.96     13.78 o 
   2  11   1        1.78        9.38     26.04 o 
  -9  12   1       40.87       35.55     15.89 o 
  -8  12   1        2.09        4.62     12.98 o 
  -7  12   1        2.92        4.40     12.14 o 
  -6  12   1       37.72       50.96     21.13 o 
  -5  12   1        8.70       13.49     18.46 o 
  -4  12   1      175.21      171.21     28.46 o 
  -3  12   1      260.92      232.24     31.94 o 
  -2  12   1       64.15       56.12     23.37 o 
  -1  12   1      113.59      114.19     19.75 o 
   0  12   1       11.58       20.32     19.27 o 
   1  12   1        1.02       18.08     19.58 o 
  -8  13   1      148.19      199.36     22.56 o 
  -7  13   1       11.45       -3.48     17.71 o 
  -6  13   1        6.69        6.03     20.69 o 
  -5  13   1       14.83       31.20     21.38 o 
  -4  13   1       12.17      -14.42     18.52 o 
  -2  13   1       96.60       80.79     26.41 o 
   1 -13   2        7.96      -10.69     19.20 o 
   2 -13   2       25.71       -0.81     16.97 o 
   3 -13   2       46.70       32.63     19.70 o 
   4 -13   2        3.71        3.79     16.90 o 
   5 -13   2       55.12       19.33     19.76 o 
   7 -13   2        6.06       28.67     14.52 o 
   8 -13   2       10.62        6.67     15.20 o 
  -1 -12   2      495.38      517.31     46.49 o 
   0 -12   2      403.37      361.32     39.59 o 
   1 -12   2      194.40      168.67     29.83 o 
   2 -12   2      505.33      562.18     42.76 o 
   3 -12   2      289.78      323.41     34.80 o 
   4 -12   2       32.00       28.71     19.39 o 
   5 -12   2        1.70       -3.67     15.54 o 
   6 -12   2       82.96       65.61     37.47 o 
   7 -12   2        0.10       -8.82     15.35 o 
   8 -12   2        0.23       -4.42     10.11 o 
   9 -12   2       34.33       37.42     16.53 o 
  -3 -11   2      110.95      108.82     28.71 o 
  -2 -11   2       70.26       35.98     20.94 o 
  -1 -11   2        4.63       -6.77     15.54 o 
   0 -11   2        0.60        7.02     15.97 o 
   1 -11   2      340.77      346.71     35.24 o 
   2 -11   2       52.10       24.24     17.40 o 
   3 -11   2       28.90       22.72     16.00 o 
   4 -11   2      592.80      579.45     43.97 o 
   5 -11   2        1.22       -8.44      8.85 o 
   6 -11   2        5.28      -10.69     12.55 o 
   7 -11   2       14.57        9.63     16.59 o 
   8 -11   2        7.93       -6.40     16.34 o 
   9 -11   2       57.58       99.91     16.65 o 
  10 -11   2      237.32      271.48     26.21 o 
  -4 -10   2      135.23      157.11     31.57 o 
  -3 -10   2      187.92      236.34     33.00 o 
  -2 -10   2        5.08       17.90     16.72 o 
  -1 -10   2       52.90       29.68     12.49 o 
   0 -10   2      114.28       96.13     19.51 o 
   1 -10   2       58.27       78.28     23.03 o 
   2 -10   2      324.08      296.79     20.79 o 
   3 -10   2     1629.54     1561.56     39.92 o 
   4 -10   2      267.07      266.02     14.41 o 
   5 -10   2      677.00      688.94     36.42 o 
   6 -10   2      142.92      173.39     23.06 o 
   7 -10   2      425.78      484.55     33.99 o 
   8 -10   2      261.30      227.02     28.53 o 
   9 -10   2      501.48      543.59     28.81 o 
  10 -10   2      574.79      626.04     42.01 o 
  11 -10   2      162.91      195.31     24.25 o 
  -5  -9   2       38.94       -9.26     17.03 o 
  -4  -9   2      383.14      350.61     26.72 o 
  -3  -9   2        4.13      -16.52     22.99 o 
  -2  -9   2        3.57       -5.39      9.76 o 
  -1  -9   2        0.41        0.60     10.41 o 
   0  -9   2      194.76      200.66     17.42 o 
   1  -9   2       73.11       86.93     19.89 o 
   2  -9   2      610.90      599.34     18.01 o 
   3  -9   2      130.32      138.80     18.64 o 
   4  -9   2        2.54       -0.81     10.44 o 
   5  -9   2       18.56        9.94     11.50 o 
   6  -9   2       92.92      115.34     19.14 o 
   7  -9   2      239.52      225.47     25.92 o 
   8  -9   2      471.87      473.24     34.86 o 
   9  -9   2        7.78      -22.47     14.98 o 
  10  -9   2      102.79      118.60     18.68 o 
  11  -9   2       36.19       45.62     18.77 o 
  -6  -8   2      100.41      105.46     20.06 o 
  -5  -8   2      175.01      170.12     21.32 o 
  -4  -8   2      225.07      245.96     21.74 o 
  -3  -8   2      333.40      349.69     36.36 o 
  -2  -8   2     1368.16     1263.39     37.63 o 
  -1  -8   2       33.51       58.88     12.04 o 
   0  -8   2     2805.21     2829.39     52.12 o 
   1  -8   2     2458.10     2429.76     33.99 o 
   2  -8   2     5238.52     5151.95     64.76 o 
   3  -8   2     1255.45     1219.65     28.82 o 
   4  -8   2      829.75      887.14     35.67 o 
   5  -8   2      593.92      547.01     30.58 o 
   6  -8   2      335.76      360.70     27.16 o 
   7  -8   2      254.23      278.60     26.85 o 
   8  -8   2       69.14       30.08     15.10 o 
   9  -8   2        5.28       25.04     18.64 o 
  10  -8   2       34.98       44.63     13.99 o 
  11  -8   2       85.35       92.86     17.14 o 
  12  -8   2       92.80      121.97     40.46 o 
  -7  -7   2       56.77       45.18     16.71 o 
  -6  -7   2        3.81       27.54     14.06 o 
  -5  -7   2      510.30      524.47     35.21 o 
  -4  -7   2      255.55      295.69     21.89 o 
  -3  -7   2       80.48       61.04     12.93 o 
  -2  -7   2      162.13      175.48     15.84 o 
  -1  -7   2      364.38      269.82     17.16 o 
   0  -7   2     1048.45     1039.69     19.64 o 
   1  -7   2       90.22       89.96      8.66 o 
   2  -7   2       10.90       16.34      6.53 o 
   3  -7   2      151.58      173.45     16.97 o 
   4  -7   2        1.88       -5.41      9.76 o 
   5  -7   2     1934.41     1918.71     54.56 o 
   6  -7   2       24.53       41.02     13.49 o 
   7  -7   2     1005.68      956.49     43.44 o 
   8  -7   2      993.02      914.86     45.68 o 
   9  -7   2     1169.28     1176.31     53.32 o 
  10  -7   2      324.17      340.05     27.72 o 
  11  -7   2        4.44       12.15     13.42 o 
  12  -7   2       41.88        7.52     13.26 o 
  -8  -6   2      124.36      148.96     32.38 o 
  -7  -6   2      515.39      534.96     46.14 o 
  -6  -6   2      413.46      368.18     24.66 o 
  -5  -6   2     1561.63     1502.33     53.82 o 
  -4  -6   2      421.41      459.71     24.45 o 
  -3  -6   2     3921.25     3818.38     63.48 o 
  -2  -6   2      303.38      294.37     17.46 o 
  -1  -6   2      273.50      316.79     10.19 o 
   0  -6   2      330.71      304.95     15.54 o 
   1  -6   2      843.84      834.77     19.08 o 
   2  -6   2     1138.08     1243.21     29.86 o 
   3  -6   2    12868.51    13244.01    179.42 o 
   4  -6   2     3305.77     3348.01     68.67 o 
   5  -6   2     4323.35     4252.05     84.39 o 
   6  -6   2      629.29      637.87     31.76 o 
   7  -6   2     3402.61     3319.61     80.36 o 
   8  -6   2      611.97      600.58     37.16 o 
   9  -6   2       83.01       90.69     11.65 o 
  10  -6   2      292.56      291.97     17.79 o 
  11  -6   2      750.89      698.52     26.41 o 
  12  -6   2      105.97      136.95     16.54 o 
  -9  -5   2       49.11       59.97     27.78 o 
  -8  -5   2      332.68      345.60     37.97 o 
  -7  -5   2       50.59       61.19     14.80 o 
  -6  -5   2      245.55      267.70     20.59 o 
  -5  -5   2      283.99      267.89     19.70 o 
  -4  -5   2       98.12      129.25     22.06 o 
  -3  -5   2      576.87      578.64     22.91 o 
  -2  -5   2     1052.61     1042.95     16.74 o 
  -1  -5   2     1844.29     1915.65     24.24 o 
   0  -5   2     1260.65     1305.48     19.20 o 
   1  -5   2       53.94       61.93      5.97 o 
   2  -5   2      356.55      360.88     17.46 o 
   3  -5   2        0.57       -0.50      5.72 o 
   4  -5   2      736.52      731.84     28.65 o 
   5  -5   2      129.54      105.62     11.93 o 
   6  -5   2     1003.21      971.24     26.99 o 
   7  -5   2      400.11      395.22     20.43 o 
   8  -5   2     1037.00     1091.60     57.55 o 
   9  -5   2       33.13       47.96      8.46 o 
  10  -5   2        8.09        8.57      8.07 o 
  11  -5   2       13.14        1.90      9.35 o 
  12  -5   2        0.26       -1.59     10.78 o 
  -9  -4   2       31.94       17.09     23.68 o 
  -8  -4   2        1.48      -18.08     18.95 o 
  -7  -4   2      189.29      240.71     37.78 o 
  -6  -4   2       25.99        8.51      9.94 o 
  -5  -4   2     2318.16     2456.99     61.28 o 
  -4  -4   2     2944.24     2969.04    135.26 o 
  -3  -4   2      789.52      716.77     14.98 o 
  -2  -4   2     1216.77      881.91     19.25 o 
  -1  -4   2     3519.75     3355.58     34.07 o 
   0  -4   2     3722.21     3177.68     36.49 o 
   1  -4   2      714.15      763.74     15.32 o 
   2  -4   2    12312.91    11833.22    152.69 o 
   3  -4   2     2530.72     2347.33     48.66 o 
   4  -4   2     4648.02     4415.91    112.24 o 
   5  -4   2       80.61       93.45      9.61 o 
   6  -4   2     1111.73     1046.84     27.29 o 
   7  -4   2        1.59        0.97      7.04 o 
   8  -4   2       26.72       22.93      9.95 o 
   9  -4   2      111.70      109.45     11.72 o 
  10  -4   2       92.76      104.34     12.61 o 
  11  -4   2       12.27       10.41      9.70 o 
  12  -4   2        0.51       19.45     21.75 o 
 -10  -3   2        1.88       14.85     23.86 o 
  -9  -3   2      163.09      148.09     29.08 o 
  -8  -3   2      162.63      160.15     28.65 o 
  -7  -3   2     2370.19     2433.71     77.00 o 
  -6  -3   2       87.75      127.70     13.92 o 
  -5  -3   2     1046.85     1139.85     30.40 o 
  -4  -3   2      197.41      178.84      9.14 o 
  -3  -3   2     3251.90     3546.10     45.52 o 
  -2  -3   2     1357.23     1343.83     18.74 o 
  -1  -3   2     1746.31     1743.80     20.05 o 
   0  -3   2      486.65      525.80     11.52 o 
   1  -3   2     3253.40     3303.32     36.95 o 
   2  -3   2      274.41      294.20     14.11 o 
   3  -3   2      172.37      192.78      9.10 o 
   4  -3   2     1486.91     1595.35     28.85 o 
   5  -3   2      359.85      337.39     15.02 o 
   6  -3   2      288.16      229.01     14.07 o 
   7  -3   2      232.71      232.76     15.80 o 
   8  -3   2       82.00       80.89      9.74 o 
   9  -3   2      211.33      206.59     13.99 o 
  10  -3   2      687.85      720.24     24.53 o 
  11  -3   2      305.25      318.38     38.22 o 
  12  -3   2        8.62       38.47     23.37 o 
 -10  -2   2      445.77      452.36     43.13 o 
  -9  -2   2      832.58      936.05     54.13 o 
  -8  -2   2      418.91      572.12     39.84 o 
  -7  -2   2      287.37      295.82     29.21 o 
  -6  -2   2      722.13      803.15     19.82 o 
  -5  -2   2     3811.96     3431.91     40.36 o 
  -4  -2   2      481.03      560.04     23.33 o 
  -3  -2   2     3482.21     3502.72     44.07 o 
  -2  -2   2      532.69      627.17     19.74 o 
  -1  -2   2     3925.91     3820.33     40.06 o 
   0  -2   2    10110.57    10395.22    125.66 o 
   1  -2   2     3798.54     3576.34     51.83 o 
   2  -2   2       40.25       42.09      4.22 o 
   3  -2   2      643.78      570.33     14.54 o 
   4  -2   2     2332.99     2284.06     35.03 o 
   5  -2   2    11691.70    11599.01    117.15 o 
   6  -2   2     1426.44     1349.71     30.81 o 
   7  -2   2     2155.79     2032.79     72.84 o 
   8  -2   2      578.68      562.82     18.70 o 
   9  -2   2      623.76      698.63     22.39 o 
  10  -2   2       13.95       35.86     19.14 o 
  11  -2   2       25.94       37.10     22.06 o 
 -11  -1   2       12.85       22.37     22.50 o 
 -10  -1   2      141.90      156.86     30.08 o 
  -9  -1   2        8.04       25.54     19.45 o 
  -8  -1   2      648.35      611.15     40.02 o 
  -7  -1   2        4.66       -5.39      8.16 o 
  -6  -1   2       76.00       67.06     14.17 o 
  -5  -1   2      535.53      521.34     14.15 o 
  -4  -1   2     2588.31     2621.96     30.54 o 
  -3  -1   2      102.15       83.26      5.39 o 
  -2  -1   2        3.84        1.87      2.21 o 
  -1  -1   2     4495.27     4328.00     59.04 o 
   0  -1   2      705.19      580.63     13.42 o 
   1  -1   2     1169.76      994.90     20.76 o 
   2  -1   2    20531.62    20780.31    301.78 o 
   3  -1   2      441.21      437.28     12.78 o 
   4  -1   2       15.02        3.50      8.23 o 
   5  -1   2     3220.17     2961.15     58.67 o 
   6  -1   2     1855.14     1816.39     74.73 o 
   7  -1   2     2246.41     2084.79     53.94 o 
   8  -1   2      220.83      182.17     12.57 o 
   9  -1   2        0.57       12.18     17.34 o 
  10  -1   2        4.00       -3.54     19.76 o 
  11  -1   2        0.13       11.31     21.25 o 
 -11   0   2        5.49       -0.25     20.51 o 
 -10   0   2       14.34       -1.68     19.02 o 
  -9   0   2       47.40       42.88     20.51 o 
  -8   0   2       30.80       18.35     10.43 o 
  -7   0   2     1397.55     1446.46     34.84 o 
  -6   0   2        7.58        7.37      4.97 o 
  -5   0   2     1779.03     1788.02     25.99 o 
  -4   0   2     1846.74     1563.03     21.18 o 
  -3   0   2     1483.12     1483.95     18.58 o 
  -2   0   2    15220.02    15642.17    187.68 o 
  -1   0   2    28709.61    29238.42    337.02 o 
   0   0   2    47684.53    43742.26    508.42 o 
   1   0   2    12276.03    12305.84    145.92 o 
   2   0   2    22781.05    22551.34    189.98 o 
   3   0   2     2805.90     2746.83     35.84 o 
   4   0   2     4577.43     4839.29     44.47 o 
   5   0   2      209.65      191.01     17.03 o 
   6   0   2     2221.55     2256.90     32.10 o 
   7   0   2      174.75      169.30     10.96 o 
   8   0   2      125.55      157.79     26.16 o 
   9   0   2      111.58      128.08     27.78 o 
  10   0   2        6.26       20.26     21.25 o 
  11   0   2       59.57      104.65     29.46 o 
 -11   1   2       83.86       56.74     24.05 o 
 -10   1   2      523.91      451.31     39.40 o 
  -9   1   2      167.05      156.79     16.74 o 
  -8   1   2       94.45       89.14     12.95 o 
  -7   1   2      747.10      725.42     24.43 o 
  -6   1   2      611.75      589.09     14.56 o 
  -5   1   2      623.27      583.30     13.33 o 
  -4   1   2       47.71       56.09      5.08 o 
  -3   1   2     1104.64     1129.93     16.61 o 
  -2   1   2     3883.04     4063.81     59.91 o 
  -1   1   2     2029.50     2085.13     33.81 o 
   0   1   2      591.83      618.54     12.74 o 
   1   1   2     2671.43     2458.79     27.14 o 
   2   1   2      173.93      201.36      7.46 o 
   3   1   2     2299.32     2411.33     65.28 o 
   4   1   2     3485.60     3749.86     48.09 o 
   5   1   2     1795.52     1761.65     21.80 o 
   6   1   2      333.66      342.03     13.39 o 
   7   1   2        6.88        5.28     16.34 o 
   8   1   2      828.79     1002.92     54.81 o 
   9   1   2      656.95      671.12     48.23 o 
  10   1   2      207.11      176.43     33.31 o 
 -12   2   2      204.32      182.96     35.67 o 
 -11   2   2      459.03      454.54     43.69 o 
 -10   2   2      228.18      216.02     31.51 o 
  -9   2   2      998.53      964.17     32.84 o 
  -8   2   2     2550.39     2465.84     49.02 o 
  -7   2   2     3331.12     3148.86     53.14 o 
  -6   2   2     7576.31     7945.56    109.27 o 
  -5   2   2     5617.41     5673.76     54.93 o 
  -4   2   2      106.62      154.53      7.62 o 
  -3   2   2     9472.86     9834.04    131.25 o 
  -2   2   2     4723.25     5141.69     51.42 o 
  -1   2   2     3149.41     3297.05     47.85 o 
   0   2   2    20903.72    21925.68    185.63 o 
   1   2   2      214.99      204.15     14.98 o 
   2   2   2     6214.50     6062.15     60.59 o 
   3   2   2     2626.16     2545.59     25.60 o 
   4   2   2     2933.69     2631.10     29.19 o 
   5   2   2      211.02      208.41     29.46 o 
   6   2   2     1210.96     1225.25     32.51 o 
   7   2   2      359.61      350.32     34.86 o 
   8   2   2      962.54      878.13     52.02 o 
   9   2   2      272.03      241.87     35.73 o 
  10   2   2        3.21        6.53     22.19 o 
 -12   3   2      143.65      167.86     32.88 o 
 -11   3   2        0.50       -2.98     11.69 o 
 -10   3   2       85.56       64.62     24.21 o 
  -9   3   2      646.06      608.94     26.26 o 
  -8   3   2      569.29      570.78     23.18 o 
  -7   3   2      164.33      179.94     11.42 o 
  -6   3   2     1778.23     2033.19     31.44 o 
  -5   3   2      168.09      131.83      8.31 o 
  -4   3   2      327.85      317.33     12.44 o 
  -3   3   2     1329.98     1288.03     22.63 o 
  -2   3   2     1474.08     1689.01     24.15 o 
  -1   3   2    14996.49    16078.72    138.77 o 
   0   3   2      772.52      780.11     19.92 o 
   1   3   2     1598.05     1433.90     40.02 o 
   2   3   2      120.10      137.96     16.34 o 
   3   3   2      257.42      244.62      8.60 o 
   4   3   2      565.66      501.52     33.25 o 
   5   3   2     1537.46     1560.86     59.60 o 
   6   3   2      363.71      380.75     21.35 o 
   7   3   2      547.06      567.58     42.88 o 
   8   3   2      580.69      521.47     44.50 o 
   9   3   2       16.05       22.00     24.17 o 
 -12   4   2      341.23      357.89     27.55 o 
 -11   4   2      353.52      398.98     26.49 o 
 -10   4   2       94.90       91.19     15.47 o 
  -9   4   2      253.86      245.45     15.37 o 
  -8   4   2       12.12        9.14      6.52 o 
  -7   4   2        0.60       -4.93      4.74 o 
  -6   4   2      813.68      907.11     24.95 o 
  -5   4   2      937.82      795.16     21.33 o 
  -4   4   2      737.62      673.20     18.13 o 
  -3   4   2     1582.92     1540.99     26.08 o 
  -2   4   2     4183.96     3875.00     43.63 o 
  -1   4   2    26023.28    25912.49    175.68 o 
   0   4   2     9374.54     9949.43     92.51 o 
   1   4   2     2939.65     2741.03     63.20 o 
   2   4   2     2738.35     2646.07     66.56 o 
   3   4   2     1906.48     1826.61     59.54 o 
   4   4   2      433.30      407.18     33.62 o 
   5   4   2       51.88       53.18     23.18 o 
   6   4   2        1.81       -6.99     11.12 o 
   7   4   2      141.80      146.60     29.83 o 
   8   4   2       93.66      105.65     29.77 o 
   9   4   2      105.48      137.47     33.19 o 
 -12   5   2       25.84       23.18     19.70 o 
 -11   5   2       29.13       35.05     18.15 o 
 -10   5   2       15.42       19.02     15.29 o 
  -9   5   2       56.28       42.51     11.26 o 
  -8   5   2      100.29      100.18     12.85 o 
  -7   5   2      226.40      247.25     15.89 o 
  -6   5   2      503.05      530.00     19.82 o 
  -5   5   2      241.36      232.57     12.72 o 
  -4   5   2     2347.20     2491.38     54.32 o 
  -3   5   2      181.18      209.96     10.32 o 
  -2   5   2     1789.17     1997.50     25.02 o 
  -1   5   2     4200.72     4627.84     41.48 o 
   0   5   2     5512.79     5771.25     60.23 o 
   1   5   2      690.83      794.73     35.92 o 
   2   5   2     1821.28     1861.34     58.36 o 
   3   5   2        8.34        5.84     14.92 o 
   4   5   2      123.01      112.53     14.58 o 
   5   5   2      270.02      256.42     20.40 o 
   6   5   2      517.07      612.36     29.43 o 
   7   5   2      100.92      114.04     29.08 o 
   8   5   2      144.96      165.37     35.92 o 
 -12   6   2      149.25      157.91     28.28 o 
 -11   6   2       64.63       53.63     20.94 o 
 -10   6   2      521.00      507.78     25.87 o 
  -9   6   2     2720.61     2654.02     75.76 o 
  -8   6   2     2765.67     2479.83     69.98 o 
  -7   6   2     1375.30     1323.81     34.14 o 
  -6   6   2     1992.57     2034.39     43.97 o 
  -5   6   2     1897.15     1831.52     42.57 o 
  -4   6   2     3356.09     3331.70     47.61 o 
  -3   6   2     2877.45     3196.08     49.28 o 
  -2   6   2      260.22      301.69     11.61 o 
  -1   6   2     1710.68     1821.89     23.08 o 
   0   6   2       95.03      112.90      7.69 o 
   1   6   2      779.20      740.78     37.16 o 
   2   6   2      262.72      274.62     27.16 o 
   3   6   2      730.76      657.20     43.07 o 
   4   6   2      328.84      347.21     22.99 o 
   5   6   2      136.65      138.56     17.72 o 
   6   6   2      653.60      672.32     33.12 o 
   7   6   2       12.70        2.80     22.50 o 
 -12   7   2        4.87        2.80     19.45 o 
 -11   7   2       56.41       46.17     20.51 o 
 -10   7   2      187.99      172.25     18.70 o 
  -9   7   2      216.32      203.50     18.01 o 
  -8   7   2       56.22       68.27     12.62 o 
  -7   7   2      312.30      320.90     33.93 o 
  -6   7   2       78.66       67.86     19.33 o 
  -5   7   2      701.45      757.06     45.65 o 
  -4   7   2     1709.60     1849.42     34.69 o 
  -3   7   2      137.11      151.21      9.46 o 
  -2   7   2     5138.99     5149.09     50.32 o 
  -1   7   2       12.39       15.94      6.07 o 
   0   7   2       41.39       62.02     16.22 o 
   1   7   2     1002.62      934.12     45.74 o 
   2   7   2     1275.92     1230.87     53.82 o 
   3   7   2     2484.72     2504.75     82.90 o 
   4   7   2       57.77       52.38     14.99 o 
   5   7   2      450.33      448.71     31.69 o 
   6   7   2      370.21      406.70     28.99 o 
   7   7   2      210.56      239.45     41.20 o 
 -12   8   2      150.54      142.44     30.02 o 
 -11   8   2      183.59      130.32     19.03 o 
 -10   8   2       66.39       73.78     24.30 o 
  -9   8   2      532.94      549.13     27.24 o 
  -8   8   2      106.78      136.65     15.89 o 
  -7   8   2      239.83      186.07     16.40 o 
  -6   8   2       54.85       59.14     11.09 o 
  -5   8   2       25.49       42.48      8.87 o 
  -4   8   2      804.81      746.81     22.61 o 
  -3   8   2     1957.78     1920.37     29.56 o 
  -2   8   2      731.30      771.34     17.27 o 
  -1   8   2     4101.19     3981.72     91.91 o 
   0   8   2     1920.68     1890.06     63.14 o 
   1   8   2     2643.83     2487.41     77.19 o 
   2   8   2       49.61       87.81     25.29 o 
   3   8   2      862.26      856.03     42.88 o 
   4   8   2      148.86      134.29     27.25 o 
   5   8   2      189.05      259.52     25.45 o 
   6   8   2       72.08       52.26     21.66 o 
 -11   9   2       87.73       83.41     18.31 o 
 -10   9   2        6.71       -4.53     12.57 o 
  -9   9   2       17.62       -8.86     12.93 o 
  -8   9   2      349.00      329.40     43.28 o 
  -7   9   2      279.21      269.68     19.18 o 
  -6   9   2      347.47      368.77     20.23 o 
  -5   9   2      535.87      516.89     21.95 o 
  -4   9   2      197.12      198.87     11.82 o 
  -3   9   2       63.95       60.17      9.88 o 
  -2   9   2     1474.08     1404.94     54.19 o 
  -1   9   2        7.92        4.04     13.86 o 
   0   9   2      488.93      471.50     35.92 o 
   1   9   2       23.67       -0.99     20.26 o 
   2   9   2      239.84      222.73     32.56 o 
   3   9   2      132.48      127.92     19.50 o 
   4   9   2       26.81       37.40     15.79 o 
   5   9   2        0.15       -3.87     14.70 o 
 -11  10   2      460.32      529.49     45.74 o 
 -10  10   2        6.82       -1.89     13.25 o 
  -9  10   2      724.53      760.03     71.16 o 
  -8  10   2     1441.93     1590.63     86.76 o 
  -7  10   2      551.73      693.39     28.96 o 
  -6  10   2      851.68      882.68     36.08 o 
  -5  10   2      601.04      640.81     21.12 o 
  -4  10   2      591.58      681.93     41.02 o 
  -3  10   2      362.92      370.14     32.63 o 
  -2  10   2      304.13      304.83     30.58 o 
  -1  10   2      127.14      134.24     25.29 o 
   0  10   2      142.88      138.83     27.90 o 
   1  10   2       99.75      100.18     28.28 o 
   2  10   2       45.49       12.30     18.83 o 
   3  10   2       68.97       83.96     26.60 o 
 -10  11   2        6.24       -4.67     13.22 o 
  -9  11   2        0.05      -10.15     16.47 o 
  -8  11   2       30.27       22.33     13.33 o 
  -7  11   2        3.38        3.88     10.93 o 
  -6  11   2        6.67        1.36      8.73 o 
  -5  11   2        0.29      -21.07     14.05 o 
  -4  11   2      471.09      488.66     37.60 o 
  -3  11   2      192.95      168.29     26.54 o 
  -2  11   2      136.50      129.58     26.97 o 
  -1  11   2        5.86      -12.30     18.52 o 
   0  11   2        3.87      -13.55     21.63 o 
   1  11   2      139.82      137.51     21.11 o 
   2  11   2       52.03       71.86     20.10 o 
  -9  12   2       53.16       72.53     17.58 o 
  -8  12   2       32.67       15.52     14.15 o 
  -7  12   2       20.71       28.73     11.30 o 
  -6  12   2      371.56      387.86     38.66 o 
  -5  12   2      359.28      308.37     35.36 o 
  -4  12   2      536.60      550.99     43.44 o 
  -3  12   2      490.74      488.72     41.64 o 
  -2  12   2      237.38      312.22     36.73 o 
  -1  12   2      516.01      522.28     46.36 o 
   0  12   2      142.43      143.12     22.07 o 
  -7  13   2        0.66       14.05     20.51 o 
  -6  13   2        5.41       -8.64     19.33 o 
  -5  13   2       80.43       73.64     24.61 o 
  -4  13   2      108.87       80.29     27.97 o 
  -3  13   2        2.08       -2.98     21.13 o 
  -2  13   2       62.63       48.10     26.47 o 
   1 -13   3      188.23      146.48     32.32 o 
   2 -13   3        0.59       -5.22     17.46 o 
   3 -13   3       49.28       62.83     23.24 o 
   4 -13   3      110.26      140.33     27.34 o 
   5 -13   3       18.68       37.47     20.76 o 
   7 -13   3      204.52      220.50     30.89 o 
   8 -13   3      294.00      310.42     26.37 o 
  -1 -12   3        0.52       18.27     19.14 o 
   0 -12   3        4.60       -0.99     17.09 o 
   1 -12   3        0.95       -0.68     15.29 o 
   2 -12   3       27.71       42.69     21.01 o 
   3 -12   3       53.07       62.52     22.06 o 
   4 -12   3       56.81       63.76     20.38 o 
   5 -12   3        7.55        9.26     15.85 o 
   6 -12   3       63.15       72.65     20.69 o 
   7 -12   3        4.25       15.72     17.28 o 
   8 -12   3        2.88      -10.50     16.72 o 
   9 -12   3        0.36       -3.78     13.52 o 
  -3 -11   3       14.22       34.37     21.69 o 
  -2 -11   3       94.78      104.53     25.92 o 
  -1 -11   3      987.37     1075.50     58.91 o 
   0 -11   3       39.33       11.56     16.28 o 
   1 -11   3      153.94      159.59     27.03 o 
   2 -11   3      781.00      719.03     44.68 o 
   3 -11   3     1244.74     1291.09     57.24 o 
   4 -11   3      470.76      437.95     23.04 o 
   5 -11   3       58.05       64.82     11.78 o 
   6 -11   3      246.27      259.03     27.41 o 
   7 -11   3      387.29      411.35     34.06 o 
   8 -11   3       91.51      139.15     26.29 o 
   9 -11   3        1.43       -6.53     18.64 o 
  10 -11   3        0.20       -7.87     11.35 o 
  -4 -10   3       52.07       40.77     22.00 o 
  -3 -10   3      242.54      244.61     32.94 o 
  -2 -10   3       12.47       17.84     17.03 o 
  -1 -10   3      108.25      124.98     25.67 o 
   0 -10   3      145.85      127.28     23.93 o 
   1 -10   3       14.72       22.98     10.94 o 
   2 -10   3        8.82       18.97     16.19 o 
   3 -10   3       80.76       90.68     10.09 o 
   4 -10   3       73.67       89.88     10.01 o 
   5 -10   3       48.02       40.75     16.41 o 
   6 -10   3        1.39      -13.92     11.93 o 
   7 -10   3      406.58      387.86     33.31 o 
   8 -10   3      154.62      148.72     24.98 o 
   9 -10   3      138.83      129.39     27.53 o 
  10 -10   3        1.35        3.32     13.72 o 
  11 -10   3        2.08       12.40     15.42 o 
  -5  -9   3      227.68      394.63     40.71 o 
  -4  -9   3      757.90      833.63     52.33 o 
  -3  -9   3      234.06      247.28     30.82 o 
  -2  -9   3      713.34      693.41     41.61 o 
  -1  -9   3      635.67      637.44     27.53 o 
   0  -9   3        7.95        7.44      9.52 o 
   1  -9   3      265.52      289.94     17.99 o 
   2  -9   3       55.84       55.72      7.95 o 
   3  -9   3      321.49      289.41     13.25 o 
   4  -9   3        2.62        2.51     10.56 o 
   5  -9   3      112.81      115.01     12.33 o 
   6  -9   3      331.84      308.68     26.85 o 
   7  -9   3      574.68      627.12     36.85 o 
   8  -9   3      725.76      800.88     43.56 o 
   9  -9   3      207.35      220.06     29.64 o 
  10  -9   3      308.38      296.86     44.99 o 
  11  -9   3      173.15      161.03     32.44 o 
  -6  -8   3       32.11       13.86     17.46 o 
  -5  -8   3       46.62       55.51     16.66 o 
  -4  -8   3      147.50      161.51     18.96 o 
  -3  -8   3       58.85       53.44     13.81 o 
  -2  -8   3      348.35      369.29     42.20 o 
  -1  -8   3      108.23       90.80     13.68 o 
   0  -8   3      173.41      184.59     21.22 o 
   1  -8   3      719.23      780.13     18.86 o 
   2  -8   3        2.87        0.50      6.51 o 
   3  -8   3      183.35      188.68     10.82 o 
   4  -8   3        5.51        2.51      6.37 o 
   5  -8   3      320.43      325.57     16.02 o 
   6  -8   3      622.63      566.77     33.43 o 
   7  -8   3      352.73      270.21     25.73 o 
   8  -8   3        1.89        5.34     14.42 o 
   9  -8   3      386.78      319.31     32.01 o 
  10  -8   3      196.72      226.34     21.34 o 
  11  -8   3        3.16        8.01     11.21 o 
  -7  -7   3       41.31       53.48     16.51 o 
  -6  -7   3        0.31        7.06     15.47 o 
  -5  -7   3        8.30       22.17     22.00 o 
  -4  -7   3       82.85       82.97     14.52 o 
  -3  -7   3     1457.50     1455.75     39.53 o 
  -2  -7   3       19.94       32.36     15.51 o 
  -1  -7   3     1077.09     1025.06     29.56 o 
   0  -7   3      148.11      158.27      8.83 o 
   1  -7   3     8691.31     8641.83     75.92 o 
   2  -7   3     7116.58     7551.17     69.05 o 
   3  -7   3    10123.90    10750.20    111.27 o 
   4  -7   3     4540.76     4571.76     60.24 o 
   5  -7   3     3464.50     3414.03     49.22 o 
   6  -7   3     1460.44     1489.15     50.59 o 
   7  -7   3     4458.86     4426.75     96.51 o 
   8  -7   3     1324.81     1273.32     52.70 o 
   9  -7   3      217.79      241.75     29.21 o 
  10  -7   3      101.31       83.07     16.81 o 
  11  -7   3        3.56       18.10     12.43 o 
  12  -7   3        2.46        0.99     12.76 o 
  -8  -6   3       53.35       83.59     28.15 o 
  -7  -6   3      345.77      326.35     24.86 o 
  -6  -6   3       48.56       57.78     14.46 o 
  -5  -6   3       73.79       61.90     28.37 o 
  -4  -6   3      121.26      134.17     15.46 o 
  -3  -6   3     1132.55     1185.67     33.56 o 
  -2  -6   3       28.20       28.99      9.17 o 
  -1  -6   3      216.96      203.76      9.08 o 
   0  -6   3      545.18      626.43     16.42 o 
   1  -6   3        3.21       10.07      4.12 o 
   2  -6   3       79.41       80.14      8.06 o 
   3  -6   3     1345.52     1554.15     37.10 o 
   4  -6   3       53.94       64.78      7.73 o 
   5  -6   3      564.46      551.67     36.91 o 
   6  -6   3      212.96      202.97     20.69 o 
   7  -6   3      179.76      139.89     20.26 o 
   8  -6   3      460.59      464.04     23.61 o 
   9  -6   3      551.11      506.75     26.11 o 
  10  -6   3      307.83      257.72     17.11 o 
  11  -6   3       86.64       94.56     13.87 o 
  12  -6   3      215.13      226.51     18.98 o 
  -9  -5   3      127.53      152.13     32.94 o 
  -8  -5   3      128.23       94.59     27.66 o 
  -7  -5   3      168.97      204.98     19.99 o 
  -6  -5   3     2026.54     2054.29     48.51 o 
  -5  -5   3      687.92      704.24     28.15 o 
  -4  -5   3     8141.04     8409.65    103.47 o 
  -3  -5   3     4526.92     4680.61    100.37 o 
  -2  -5   3     6570.68     6514.84     58.76 o 
  -1  -5   3     5802.71     5976.69     53.75 o 
   0  -5   3     2046.94     1962.78     40.70 o 
   1  -5   3      636.70      573.31     12.45 o 
   2  -5   3     1154.01     1248.30     29.21 o 
   3  -5   3      122.79       90.61      7.32 o 
   4  -5   3      608.17      627.76     16.13 o 
   5  -5   3      923.50      953.45     34.99 o 
   6  -5   3      393.42      382.89     24.52 o 
   7  -5   3     1943.95     1856.72     40.64 o 
   8  -5   3     2996.89     2869.58     54.79 o 
   9  -5   3      406.68      427.25     24.10 o 
  10  -5   3      542.04      548.70     22.01 o 
  11  -5   3      323.30      344.87     21.82 o 
  12  -5   3       86.33       95.61     14.71 o 
  -9  -4   3      115.47      138.71     30.08 o 
  -8  -4   3      198.19      282.52     34.49 o 
  -7  -4   3        1.05       -3.43     10.75 o 
  -6  -4   3      142.41      157.29     16.04 o 
  -5  -4   3      171.34      156.84     15.72 o 
  -4  -4   3     2262.35     2351.40     44.24 o 
  -3  -4   3      229.47      220.48     13.39 o 
  -2  -4   3        1.89        5.23      3.93 o 
  -1  -4   3        1.75        3.09      6.35 o 
   0  -4   3     4938.71     5008.33     56.36 o 
   1  -4   3     2851.63     2684.30     34.81 o 
   2  -4   3     5541.35     6026.69     80.39 o 
   3  -4   3       86.14       91.33      6.27 o 
   4  -4   3     1303.47     1178.83     32.69 o 
   5  -4   3      147.58       96.87      9.55 o 
   6  -4   3      768.88      807.08     24.92 o 
   7  -4   3      109.46      112.75     13.24 o 
   8  -4   3      126.41      110.30     14.53 o 
   9  -4   3      176.37      194.18     14.15 o 
  10  -4   3      532.68      535.08     26.75 o 
  11  -4   3       86.95       98.87     20.30 o 
  12  -4   3       68.84       76.07     25.92 o 
 -10  -3   3       74.88       57.17     26.60 o 
  -9  -3   3      438.80      353.55     38.22 o 
  -8  -3   3      146.79      181.78     27.78 o 
  -7  -3   3     1035.05     1064.42     59.88 o 
  -6  -3   3       20.01       13.84      9.85 o 
  -5  -3   3      225.30      218.85     11.31 o 
  -4  -3   3      177.36      133.34      8.47 o 
  -3  -3   3      297.60      267.42     10.19 o 
  -2  -3   3     2589.29     2767.81     30.02 o 
  -1  -3   3    20465.17    20390.99    141.90 o 
   0  -3   3       71.94       91.59      7.12 o 
   1  -3   3     4493.57     4577.17     47.83 o 
   2  -3   3       93.42       69.98      8.33 o 
   3  -3   3      630.81      449.01     30.42 o 
   4  -3   3      872.05      667.00     19.20 o 
   5  -3   3     2453.34     2331.89     39.08 o 
   6  -3   3      407.21      314.50     15.81 o 
   7  -3   3     3671.12     3553.90     57.79 o 
   8  -3   3      128.45      129.23     14.61 o 
   9  -3   3       37.88       22.33      8.16 o 
  10  -3   3        1.98        8.04      8.84 o 
  11  -3   3        0.26       23.37     19.27 o 
 -10  -2   3       98.40      111.49     29.21 o 
  -9  -2   3      290.13      340.38     35.73 o 
  -8  -2   3      479.47      483.44     38.16 o 
  -7  -2   3        2.19       -9.43     13.52 o 
  -6  -2   3      752.32      821.47     20.33 o 
  -5  -2   3       77.64       95.28      7.93 o 
  -4  -2   3     3127.25     3554.52     39.04 o 
  -3  -2   3      306.67      319.45     12.60 o 
  -2  -2   3      681.14      733.14     13.10 o 
  -1  -2   3      967.73      995.90     17.12 o 
   0  -2   3       60.78       45.87      6.49 o 
   1  -2   3    23269.84    24043.05    279.53 o 
   2  -2   3    24013.48    24532.29    205.50 o 
   3  -2   3     6845.93     6739.47    118.61 o 
   4  -2   3       73.76       47.04      6.83 o 
   5  -2   3      572.97      624.89     26.19 o 
   6  -2   3       96.32       93.03     10.38 o 
   7  -2   3        2.97        2.33      8.64 o 
   8  -2   3       23.25       14.60      8.10 o 
   9  -2   3       21.83       22.89      8.68 o 
  10  -2   3      366.03      358.90     38.41 o 
  11  -2   3      227.86      184.33     32.75 o 
 -11  -1   3        6.62      -11.00     17.84 o 
 -10  -1   3      213.38      228.82     32.63 o 
  -9  -1   3      137.13      160.90     26.97 o 
  -8  -1   3      277.86      310.11     31.69 o 
  -7  -1   3       14.82       44.89     10.65 o 
  -6  -1   3     8910.28     8793.16     79.26 o 
  -5  -1   3     3435.30     3315.11     38.33 o 
  -4  -1   3     8652.00     8750.14     72.42 o 
  -3  -1   3      121.36       86.16      5.48 o 
  -2  -1   3     2039.13     2071.32     22.12 o 
  -1  -1   3    10034.20     9539.34    120.07 o 
   0  -1   3     6232.89     6483.48     83.65 o 
   1  -1   3     2535.24     2345.34     37.47 o 
   2  -1   3       10.91        1.33      3.46 o 
   3  -1   3     2451.03     2203.34     31.66 o 
   4  -1   3      217.78      196.61     23.18 o 
   5  -1   3      876.58      910.30     23.30 o 
   6  -1   3        2.37       -1.56      6.52 o 
   7  -1   3       26.44       29.29      7.46 o 
   8  -1   3      148.65      147.69     11.43 o 
   9  -1   3        1.73       22.50     16.78 o 
  10  -1   3      679.35      689.89     50.09 o 
  11  -1   3        9.27       11.87     21.75 o 
 -11   0   3      167.91      151.95     30.76 o 
 -10   0   3        1.91      -10.25     16.47 o 
  -9   0   3      389.66      403.28     23.49 o 
  -8   0   3        3.79        6.29      9.69 o 
  -7   0   3        8.42       15.63      9.94 o 
  -6   0   3      287.61      257.59     16.52 o 
  -5   0   3     1522.49     1644.02     40.60 o 
  -4   0   3      191.05      223.50      8.42 o 
  -3   0   3      817.08     1005.11     15.19 o 
  -2   0   3     1568.38     1654.83     32.88 o 
  -1   0   3      519.68      611.46     16.59 o 
   0   0   3       70.88       69.60      5.47 o 
   1   0   3     3970.68     4471.99     59.91 o 
   2   0   3    10425.59     9222.73    151.92 o 
   3   0   3        5.21       13.94      4.67 o 
   4   0   3     6182.85     6799.50     74.65 o 
   5   0   3      252.18      252.43     20.54 o 
   6   0   3      977.28      968.20     33.06 o 
   7   0   3      325.93      300.81     14.70 o 
   8   0   3       97.69      127.34     26.10 o 
   9   0   3     1193.36     1202.66     60.16 o 
  10   0   3      423.42      378.53     42.26 o 
  11   0   3      137.44      124.67     31.32 o 
 -11   1   3      168.88      255.24     36.48 o 
 -10   1   3       73.35      115.02     17.16 o 
  -9   1   3      608.29      589.82     37.10 o 
  -8   1   3      218.29      225.75     32.44 o 
  -7   1   3     2045.93     1887.88     39.39 o 
  -6   1   3     3331.83     3434.53     39.41 o 
  -5   1   3     2380.23     2523.80     30.44 o 
  -4   1   3      151.65      184.90      7.60 o 
  -3   1   3     6856.46     6617.16     67.78 o 
  -2   1   3      227.00      272.14     12.68 o 
  -1   1   3     3402.69     3614.31     53.38 o 
   0   1   3     3961.62     4179.09     57.24 o 
   1   1   3     3767.49     3705.92     39.25 o 
   2   1   3     6792.31     6621.24     65.74 o 
   3   1   3    16038.27    15430.62    172.30 o 
   4   1   3      136.77       82.38      8.09 o 
   5   1   3     1677.33     1531.24     26.30 o 
   6   1   3       17.14       13.74      5.70 o 
   7   1   3     1893.98     1838.04     67.80 o 
   8   1   3        5.86        4.35     18.21 o 
   9   1   3      443.66      450.75     43.75 o 
  10   1   3        6.87       10.50     21.88 o 
 -12   2   3       26.24       71.22     27.66 o 
 -11   2   3      169.15      156.60     19.91 o 
 -10   2   3        4.24       20.15     17.31 o 
  -9   2   3       39.37       39.35     11.55 o 
  -8   2   3     1046.28     1047.01     31.43 o 
  -7   2   3      287.92      277.06     16.73 o 
  -6   2   3       99.48      163.77     43.50 o 
  -5   2   3      334.99      288.42     14.13 o 
  -4   2   3     1893.60     2244.35     48.97 o 
  -3   2   3     2002.11     2067.48     42.69 o 
  -2   2   3     8232.52     8818.94    116.09 o 
  -1   2   3    21944.10    24073.94    201.86 o 
   0   2   3      544.51      510.06     11.30 o 
   1   2   3     7190.03     6897.18     76.50 o 
   2   2   3      626.68      553.80     17.15 o 
   3   2   3      111.29      104.73      7.56 o 
   4   2   3      114.93       99.90     10.45 o 
   5   2   3       73.82       81.01     10.82 o 
   6   2   3     1456.22     1466.78     60.41 o 
   7   2   3        1.64      -15.23     16.78 o 
   8   2   3        4.96        7.83     20.38 o 
   9   2   3       25.67       13.92     21.56 o 
  10   2   3       11.78      -10.69     21.38 o 
 -12   3   3        0.92       -4.71     13.57 o 
 -11   3   3       44.07       25.13     27.22 o 
 -10   3   3        1.00       11.04     10.06 o 
  -9   3   3      175.06      157.87     16.55 o 
  -8   3   3     5291.32     5182.43    132.31 o 
  -7   3   3     2962.11     2819.51     50.21 o 
  -6   3   3    11817.71    12245.27    174.72 o 
  -5   3   3     4317.79     4249.40     73.24 o 
  -4   3   3     2186.63     1946.96     32.05 o 
  -3   3   3      211.03      133.76      7.95 o 
  -2   3   3      144.46       98.44      8.51 o 
  -1   3   3      367.27      438.70     11.56 o 
   0   3   3     3505.77     3460.04     38.81 o 
   1   3   3        8.28       34.18     10.44 o 
   2   3   3     3083.33     3188.36     72.52 o 
   3   3   3      810.41      741.47     14.66 o 
   4   3   3      143.82      150.21     23.18 o 
   5   3   3     1190.65     1168.01     75.73 o 
   6   3   3       14.63        2.11     18.33 o 
   7   3   3      179.10      243.18     33.37 o 
   8   3   3      302.97      294.45     37.47 o 
   9   3   3        2.90       -3.73     22.25 o 
 -12   4   3        9.65        3.28     13.39 o 
 -11   4   3       43.17       13.76     11.75 o 
 -10   4   3      266.35      243.86     20.28 o 
  -9   4   3       68.70       69.81     24.80 o 
  -8   4   3        8.19       -8.14     10.07 o 
  -7   4   3        0.02       -1.87      6.19 o 
  -6   4   3       88.96       76.65      9.69 o 
  -5   4   3      284.90      280.18     13.51 o 
  -4   4   3      724.64      924.16     25.88 o 
  -3   4   3      451.73      530.32     20.07 o 
  -2   4   3     1075.95     1107.20     28.53 o 
  -1   4   3      439.81      481.12     13.37 o 
   0   4   3        4.40       13.65      6.34 o 
   1   4   3     3033.43     2971.53     68.80 o 
   2   4   3      138.81      112.80     17.65 o 
   3   4   3      448.51      490.33     33.56 o 
   4   4   3     3217.57     3204.08     87.75 o 
   5   4   3       31.67       43.75     12.22 o 
   6   4   3       96.78      111.50     15.39 o 
   7   4   3      685.95      810.64     54.94 o 
   8   4   3      263.93      273.26     38.16 o 
   9   4   3      203.54      203.65     38.10 o 
 -12   5   3      376.65      323.10     34.68 o 
 -11   5   3       89.76       86.45     21.69 o 
 -10   5   3      161.13      154.37     24.49 o 
  -9   5   3      508.43      533.90     35.05 o 
  -8   5   3      904.53      970.29     43.25 o 
  -7   5   3      583.54      517.78     21.03 o 
  -6   5   3      309.69      300.33     35.11 o 
  -5   5   3      279.17      301.77     14.52 o 
  -4   5   3       73.06      108.11     15.23 o 
  -3   5   3     2592.79     3130.14     42.02 o 
  -2   5   3     4064.68     3985.42     50.62 o 
  -1   5   3     4696.42     5067.45     83.12 o 
   0   5   3     8866.17     9116.62     88.93 o 
   1   5   3       22.27        5.34     10.69 o 
   2   5   3     2260.63     2027.34     62.83 o 
   3   5   3     1446.16     1394.69     56.43 o 
   4   5   3      704.42      741.53     45.62 o 
   5   5   3      320.31      363.39     52.45 o 
   6   5   3        8.92       -2.23     11.07 o 
   7   5   3      395.25      400.60     43.01 o 
   8   5   3        0.46        1.93     23.37 o 
 -12   6   3      121.07      159.90     29.27 o 
 -11   6   3       44.70       27.16     16.78 o 
 -10   6   3      120.24      129.89     24.30 o 
  -9   6   3      217.78      219.52     18.73 o 
  -8   6   3       21.38        3.48      8.85 o 
  -7   6   3      329.81      319.53     36.60 o 
  -6   6   3     2162.86     2303.70     60.65 o 
  -5   6   3        7.54        4.28      7.86 o 
  -4   6   3     1019.09     1056.11     25.00 o 
  -3   6   3      840.42      739.36     19.18 o 
  -2   6   3       34.68       66.07     10.47 o 
  -1   6   3     5717.73     5733.30     65.09 o 
   0   6   3        7.69       10.01     10.56 o 
   1   6   3     2408.74     2188.61     66.00 o 
   2   6   3       81.09       49.78     18.21 o 
   3   6   3       10.31       18.40     17.34 o 
   4   6   3      390.11      327.26     36.91 o 
   5   6   3        4.02       12.54     15.57 o 
   6   6   3       86.13      118.87     18.72 o 
   7   6   3       19.97       12.18     26.85 o 
 -12   7   3        1.13        5.59     19.02 o 
 -11   7   3        4.36       -5.16     17.03 o 
 -10   7   3     1201.21     1245.85     57.36 o 
  -9   7   3      820.57      864.70     45.86 o 
  -8   7   3      373.80      377.05     44.22 o 
  -7   7   3     1296.92     1412.01     60.65 o 
  -6   7   3     2870.03     2894.96     71.03 o 
  -5   7   3     4519.87     4676.90     64.19 o 
  -4   7   3     3464.81     3381.30     49.47 o 
  -3   7   3     1668.12     1679.12     26.69 o 
  -2   7   3      913.64      870.46     41.76 o 
  -1   7   3     1483.65     1476.16     50.77 o 
   0   7   3     1529.79     1496.17     53.51 o 
   1   7   3       63.90       78.37     20.07 o 
   2   7   3     1863.17     1891.73     68.30 o 
   3   7   3       54.05       57.73     23.93 o 
   4   7   3      145.69      117.08     17.73 o 
   5   7   3      284.74      262.89     23.56 o 
   6   7   3        0.24        3.33     14.05 o 
 -12   8   3       38.89       12.18     20.57 o 
 -11   8   3        2.08      -12.93     16.72 o 
 -10   8   3      110.12       88.99     16.91 o 
  -9   8   3       26.94       10.21     12.18 o 
  -8   8   3       38.68       29.50     11.03 o 
  -7   8   3      576.46      588.68     24.90 o 
  -6   8   3      384.67      379.32     19.57 o 
  -5   8   3      353.21      355.38     17.37 o 
  -4   8   3     1233.13     1295.08     25.63 o 
  -3   8   3      529.58      493.61     19.68 o 
  -2   8   3       99.68       84.95     17.46 o 
  -1   8   3      640.16      651.42     38.16 o 
   0   8   3        5.44       33.06     17.03 o 
   1   8   3        6.93       10.69     17.40 o 
   2   8   3     1178.28     1203.15     58.48 o 
   3   8   3      156.45      180.66     33.19 o 
   4   8   3      233.38      197.27     22.42 o 
   5   8   3      379.12      374.48     28.59 o 
 -10   9   3     1078.38     1091.28     40.37 o 
  -9   9   3     2847.80     2983.16     62.87 o 
  -8   9   3     1747.89     1862.19     46.51 o 
  -7   9   3      753.77      800.05     29.33 o 
  -6   9   3     1085.87     1153.72     32.94 o 
  -5   9   3      694.18      704.74     24.96 o 
  -4   9   3       18.14       13.41      6.72 o 
  -3   9   3       10.29        4.85     13.05 o 
  -2   9   3     1123.71     1195.70     50.65 o 
  -1   9   3       53.09       21.13     15.66 o 
   0   9   3      906.01      875.89     47.67 o 
   1   9   3      729.97      636.63     46.80 o 
   2   9   3      334.50      338.32     38.78 o 
   3   9   3       46.81       68.03     34.71 o 
   4   9   3      264.89      273.92     25.88 o 
 -11  10   3        0.21      -13.11     19.14 o 
 -10  10   3        0.30      -18.64     17.15 o 
  -9  10   3       81.38       72.64     16.99 o 
  -8  10   3       87.14       60.27     21.56 o 
  -7  10   3      276.42      283.13     20.50 o 
  -6  10   3      168.48      146.37     16.04 o 
  -5  10   3       27.62       30.47      8.99 o 
  -4  10   3      297.09      341.31     32.69 o 
  -3  10   3      587.67      555.84     39.65 o 
  -2  10   3       10.06        6.09     16.22 o 
  -1  10   3      616.99      520.23     38.97 o 
   0  10   3      421.54      411.22     38.66 o 
   1  10   3      723.99      684.29     49.41 o 
   2  10   3      127.82      154.22     21.04 o 
   3  10   3       45.87       33.51     17.18 o 
 -10  11   3        0.29        2.92     21.75 o 
  -9  11   3        3.88        1.49     13.51 o 
  -8  11   3       71.33      114.39     54.63 o 
  -7  11   3      321.04      316.11     22.19 o 
  -6  11   3      553.71      666.39     30.37 o 
  -5  11   3      637.47      661.42     43.94 o 
  -4  11   3      708.65      768.07     46.80 o 
  -3  11   3      543.08      506.31     40.64 o 
  -2  11   3       83.19       80.85     24.86 o 
  -1  11   3      345.87      358.96     37.23 o 
   0  11   3      266.63      295.88     38.84 o 
   1  11   3       55.83       65.75     27.34 o 
   2  11   3        1.79      -13.06     13.84 o 
  -9  12   3        3.44        6.84     21.25 o 
  -8  12   3        1.23        7.46     20.26 o 
  -7  12   3       18.64       24.98     22.25 o 
  -6  12   3      270.40      279.16     34.37 o 
  -5  12   3      209.04      197.25     31.26 o 
  -4  12   3      459.78      403.45     38.66 o 
  -3  12   3       31.27       44.37     23.30 o 
  -2  12   3      298.15      280.71     36.36 o 
  -1  12   3       57.94       49.53     26.85 o 
   0  12   3        8.21        1.31     25.98 o 
  -7  13   3       17.01       22.81     22.43 o 
  -6  13   3        8.93       14.11     22.43 o 
  -5  13   3       32.26       19.27     21.81 o 
  -4  13   3       25.64       23.43     22.93 o 
  -3  13   3      113.19       95.33     27.84 o 
   1 -13   4       19.48       31.14     23.62 o 
   2 -13   4        0.03      -20.94     16.28 o 
   3 -13   4        2.20       24.92     20.14 o 
   4 -13   4       58.09       75.13     23.49 o 
   5 -13   4        2.18        7.46     17.15 o 
   7 -13   4        0.83        8.70     18.46 o 
   8 -13   4       16.78        2.98     18.40 o 
  -1 -12   4      400.62      411.28     43.19 o 
   0 -12   4     1132.25     1145.36     63.64 o 
   1 -12   4      536.97      598.41     45.80 o 
   2 -12   4      768.86      694.05     47.48 o 
   3 -12   4      238.09      267.60     32.69 o 
   4 -12   4      419.16      410.79     37.10 o 
   5 -12   4       84.47       92.52     21.97 o 
   6 -12   4        1.00       -0.99     14.60 o 
   7 -12   4        2.84       12.37     17.15 o 
   8 -12   4       35.91       20.20     20.69 o 
   9 -12   4       50.66       14.73     19.64 o 
  -3 -11   4        1.79        3.11     18.15 o 
  -2 -11   4       18.64       23.12     18.15 o 
  -1 -11   4        4.71       17.46     18.64 o 
   0 -11   4       38.45       36.17     18.89 o 
   1 -11   4      443.05      397.86     37.04 o 
   2 -11   4       58.97       57.36     21.19 o 
   3 -11   4        0.14       11.68     16.16 o 
   4 -11   4      215.81      220.06     36.88 o 
   5 -11   4       50.18       37.01     11.56 o 
   6 -11   4       14.01       10.44     14.98 o 
   7 -11   4        6.76       -2.55     15.85 o 
   8 -11   4       12.58       -4.91     14.23 o 
   9 -11   4       24.14       45.55     21.81 o 
  10 -11   4       59.88       59.91     25.23 o 
  -4 -10   4      123.96      138.46     29.46 o 
  -3 -10   4      249.04      262.57     34.55 o 
  -2 -10   4      153.33      160.52     27.72 o 
  -1 -10   4      187.52      166.93     27.66 o 
   0 -10   4       35.47       25.23     16.59 o 
   1 -10   4      227.09      191.66     26.10 o 
   2 -10   4      239.60      265.30     28.40 o 
   3 -10   4      731.51      746.81     21.12 o 
   4 -10   4      539.85      543.73     18.74 o 
   5 -10   4      337.66      320.53     29.64 o 
   6 -10   4      384.27      390.40     30.08 o 
   7 -10   4      926.86     1010.06     48.16 o 
   8 -10   4      193.21      205.46     28.40 o 
   9 -10   4      334.97      339.38     35.17 o 
  10 -10   4      356.31      336.34     36.17 o 
  11 -10   4      107.92      131.88     22.07 o 
  -5  -9   4       24.95       19.27     19.33 o 
  -4  -9   4      214.13      221.86     33.00 o 
  -3  -9   4        0.07      -10.88     13.73 o 
  -2  -9   4      401.56      437.45     36.29 o 
  -1  -9   4       93.26      119.38     23.80 o 
   0  -9   4        4.39       -6.99      7.89 o 
   1  -9   4        0.75       -2.49      7.60 o 
   2  -9   4        1.61       -5.19      6.45 o 
   3  -9   4      351.93      342.66     14.50 o 
   4  -9   4      558.54      594.54     22.50 o 
   5  -9   4       39.01       42.78      9.61 o 
   6  -9   4      456.48      463.74     32.25 o 
   7  -9   4      213.92      224.60     25.85 o 
   8  -9   4      128.84      130.69     24.05 o 
   9  -9   4      439.22      409.73     36.17 o 
  10  -9   4       74.15       66.37     25.17 o 
  11  -9   4       28.60       16.67     14.01 o 
  -6  -8   4       23.47       -5.72     16.41 o 
  -5  -8   4      858.18      707.66     47.42 o 
  -4  -8   4        7.88       13.45     11.57 o 
  -3  -8   4      957.88      985.79     64.41 o 
  -2  -8   4     2335.43     2300.85     68.76 o 
  -1  -8   4     1158.66     1161.55     33.32 o 
   0  -8   4     1614.10     1654.84     37.28 o 
   1  -8   4     2579.76     2654.58     35.72 o 
   2  -8   4     6433.85     6239.57     75.17 o 
   3  -8   4     2146.53     2171.07     40.52 o 
   4  -8   4      485.28      492.85     22.93 o 
   5  -8   4      116.16      129.56     20.88 o 
   6  -8   4       88.65       71.59     16.22 o 
   7  -8   4      446.94      376.42     29.58 o 
   8  -8   4       70.55       78.18     20.26 o 
   9  -8   4        2.40        2.61     15.66 o 
  10  -8   4        4.84       20.01     21.01 o 
  11  -8   4        0.81        0.80     11.55 o 
  -7  -7   4      244.66      246.49     62.64 o 
  -6  -7   4       11.58       11.95     12.03 o 
  -5  -7   4      326.03      327.54     22.65 o 
  -4  -7   4       24.73       24.67     11.41 o 
  -3  -7   4      504.06      504.59     25.05 o 
  -2  -7   4        9.28       -2.95      9.94 o 
  -1  -7   4       45.54       56.55     10.74 o 
   0  -7   4        4.16        9.19      4.81 o 
   1  -7   4       75.08       90.21     14.77 o 
   2  -7   4       30.30       39.59      6.08 o 
   3  -7   4      596.39      596.32     20.17 o 
   4  -7   4     1259.06     1322.77     29.16 o 
   5  -7   4        2.41        6.65      6.00 o 
   6  -7   4      927.06      846.18     37.60 o 
   7  -7   4     1817.74     1747.56     58.42 o 
   8  -7   4      660.78      585.79     36.29 o 
   9  -7   4      371.65      351.50     31.82 o 
  10  -7   4      193.52      156.86     27.34 o 
  11  -7   4      215.29      207.87     33.34 o 
  12  -7   4      155.56      164.40     22.17 o 
  -8  -6   4      246.15      250.14     34.93 o 
  -7  -6   4       71.12       79.05     28.12 o 
  -6  -6   4      724.56      783.50     32.31 o 
  -5  -6   4      661.23      642.45     27.95 o 
  -4  -6   4       45.79       31.06     11.34 o 
  -3  -6   4     1699.16     1612.04     38.18 o 
  -2  -6   4       67.06       73.49     10.83 o 
  -1  -6   4     2990.65     3020.87     35.48 o 
   0  -6   4      901.93      860.31     24.58 o 
   1  -6   4     1909.57     1992.91     26.63 o 
   2  -6   4     3858.72     3871.17     51.01 o 
   3  -6   4     4099.03     4524.84     74.76 o 
   4  -6   4     2309.72     2279.47     36.29 o 
   5  -6   4      610.53      555.29     17.71 o 
   6  -6   4      728.17      677.64     32.75 o 
   7  -6   4     2508.81     2373.00     47.59 o 
   8  -6   4     1277.31     1288.39     36.85 o 
   9  -6   4     1050.29     1002.30     35.17 o 
  10  -6   4      290.31      290.44     35.86 o 
  11  -6   4      267.18      282.58     19.40 o 
  12  -6   4       37.96       37.05     12.54 o 
  -9  -5   4        0.99      -12.24     20.07 o 
  -8  -5   4      294.72      337.33     37.54 o 
  -7  -5   4      114.20      103.98     25.36 o 
  -6  -5   4       27.96       14.77     11.17 o 
  -5  -5   4      189.63      204.00     16.94 o 
  -4  -5   4      797.25      799.99     28.21 o 
  -3  -5   4     1108.20     1127.14     20.87 o 
  -2  -5   4       13.44       28.90      8.19 o 
  -1  -5   4       95.65      111.46      6.98 o 
   0  -5   4      792.86      887.51     17.07 o 
   1  -5   4     3686.95     3831.29     37.88 o 
   2  -5   4     2330.14     2241.57     33.90 o 
   3  -5   4       75.71       60.67      6.63 o 
   4  -5   4      320.51      302.27     24.05 o 
   5  -5   4      120.21       83.84      9.66 o 
   6  -5   4      224.89      212.65     14.24 o 
   7  -5   4       43.68       42.90     10.51 o 
   8  -5   4        2.56       -0.73      9.10 o 
   9  -5   4       27.89       21.76     11.91 o 
  10  -5   4       30.95       25.66      8.60 o 
  11  -5   4       22.40       11.16      9.50 o 
  12  -5   4        3.83        5.23     10.80 o 
  -9  -4   4        5.02       31.69     22.93 o 
  -8  -4   4        0.04       14.98     19.70 o 
  -7  -4   4      574.73      644.54     86.23 o 
  -6  -4   4        1.28       -9.22      8.85 o 
  -5  -4   4     4268.74     4457.62     67.26 o 
  -4  -4   4     2234.95     2242.68     38.04 o 
  -3  -4   4     1129.31      930.38     18.63 o 
  -2  -4   4     2925.27     2556.03     30.26 o 
  -1  -4   4     5312.64     5477.58     48.62 o 
   0  -4   4     8058.61     7587.35     76.11 o 
   1  -4   4     1755.74     1523.94     45.65 o 
   2  -4   4     8060.79     7634.25     75.72 o 
   3  -4   4      375.35      439.88     11.91 o 
   4  -4   4     1077.38      921.87     21.99 o 
   5  -4   4     3066.84     2936.06     50.90 o 
   6  -4   4      805.05      712.86     23.22 o 
   7  -4   4        1.01       -0.75     11.56 o 
   8  -4   4        2.88       22.56     10.30 o 
   9  -4   4      329.95      336.27     22.63 o 
  10  -4   4        2.25       20.16     11.04 o 
  11  -4   4      131.01       93.98     13.75 o 
  12  -4   4        3.84       -0.19     19.70 o 
 -10  -3   4       11.59       42.01     25.54 o 
  -9  -3   4      184.09      184.95     30.39 o 
  -8  -3   4        0.44      -11.25     14.17 o 
  -7  -3   4       41.61       35.12     17.65 o 
  -6  -3   4       68.84       66.75     13.24 o 
  -5  -3   4     1671.19     1770.30     29.06 o 
  -4  -3   4      119.02      124.98      8.49 o 
  -3  -3   4        0.19        4.47      6.40 o 
  -2  -3   4     1279.06     1281.27     19.09 o 
  -1  -3   4     6035.56     6563.77     66.66 o 
   0  -3   4    12625.16    13270.43    117.55 o 
   1  -3   4    13490.04    13416.19    117.94 o 
   2  -3   4    11003.69    11147.41    139.61 o 
   3  -3   4      517.70      617.17     33.50 o 
   4  -3   4     3169.84     3140.45     44.12 o 
   5  -3   4        1.28        5.07      5.33 o 
   6  -3   4      118.50       98.32     29.86 o 
   7  -3   4       18.36       33.07      9.46 o 
   8  -3   4      677.32      582.38     24.91 o 
   9  -3   4       95.67       96.07     11.54 o 
  10  -3   4      425.77      469.95     20.77 o 
  11  -3   4      186.98      212.73     33.12 o 
 -10  -2   4      307.17      389.78     40.33 o 
  -9  -2   4      318.36      380.52     36.79 o 
  -8  -2   4      311.48      347.65     32.32 o 
  -7  -2   4      351.03      339.49     25.92 o 
  -6  -2   4     1417.35     1445.13     26.97 o 
  -5  -2   4     3047.10     3074.73     38.22 o 
  -4  -2   4     1387.19     1269.56     21.41 o 
  -3  -2   4     4232.23     3870.65     65.45 o 
  -2  -2   4      631.81      708.81     13.18 o 
  -1  -2   4       61.79       62.23      5.69 o 
   0  -2   4    30093.93    31390.53    277.39 o 
   1  -2   4     6982.28     6847.53     92.72 o 
   2  -2   4    68317.56    61082.94   1103.66 o 
   3  -2   4     5356.18     4975.70     56.20 o 
   4  -2   4    10086.38     9831.39    120.13 o 
   5  -2   4      150.98      181.86     22.68 o 
   6  -2   4     1880.06     1632.86     34.70 o 
   7  -2   4      860.80      770.34     30.05 o 
   8  -2   4      181.19      163.47     22.53 o 
   9  -2   4       22.74        7.07      7.64 o 
  10  -2   4      205.93      192.65     31.01 o 
  11  -2   4       94.79      163.13     33.12 o 
 -11  -1   4       11.53       -8.76     18.52 o 
 -10  -1   4      161.10      175.00     29.58 o 
  -9  -1   4      294.64      233.92     29.77 o 
  -8  -1   4      367.08      365.40     20.91 o 
  -7  -1   4     2620.35     2584.36     37.78 o 
  -6  -1   4      112.82      127.14      9.54 o 
  -5  -1   4       80.68       77.57      9.39 o 
  -4  -1   4      343.40      346.04     11.42 o 
  -3  -1   4     1270.06     1279.35     21.14 o 
  -2  -1   4        1.34        2.59      3.55 o 
  -1  -1   4      394.47      362.10     10.43 o 
   0  -1   4      700.41      604.50     17.28 o 
   1  -1   4      300.49      336.21     13.42 o 
   2  -1   4     4970.81     4591.17     49.70 o 
   3  -1   4     8976.36     8594.99    119.94 o 
   4  -1   4     2108.62     2167.62     35.24 o 
   5  -1   4      603.13      503.72     40.80 o 
   6  -1   4      118.60      104.85     11.20 o 
   7  -1   4      967.59      943.79     32.32 o 
   8  -1   4       99.82       97.77     10.27 o 
   9  -1   4       58.60       86.88     24.30 o 
  10  -1   4      110.42       94.71     26.10 o 
  11  -1   4       14.83       34.24     22.99 o 
 -11   0   4       79.27       64.20     25.73 o 
 -10   0   4        2.27       -0.12     16.47 o 
  -9   0   4        0.39      -10.35     10.10 o 
  -8   0   4      305.41      297.85     19.40 o 
  -7   0   4      990.46     1109.27     23.44 o 
  -6   0   4      401.74      392.64     13.50 o 
  -5   0   4     2362.51     2291.43     29.96 o 
  -4   0   4      594.26      562.33     12.87 o 
  -3   0   4     1699.73     1661.17     21.07 o 
  -2   0   4    10533.24    10643.98     96.46 o 
  -1   0   4    15446.86    15930.90    193.09 o 
   0   0   4     5103.35     5524.56     75.57 o 
   1   0   4     7725.50     7697.01     98.19 o 
   2   0   4     4313.01     3955.57     44.96 o 
   3   0   4    14577.13    14102.28    182.27 o 
   4   0   4     4240.85     4443.90     55.97 o 
   5   0   4      419.23      385.50     17.71 o 
   6   0   4      597.04      611.36     21.48 o 
   7   0   4       55.56       54.20      8.11 o 
   8   0   4      255.24      287.80     33.06 o 
   9   0   4      273.65      314.15     37.91 o 
  10   0   4        6.36       10.81     22.75 o 
  11   0   4        1.50       27.47     26.91 o 
 -11   1   4       20.29       25.85     21.32 o 
 -10   1   4      158.11      162.14     18.80 o 
  -9   1   4      698.15      614.09     27.49 o 
  -8   1   4        0.60      -17.53     12.30 o 
  -7   1   4       11.47        7.88      7.66 o 
  -6   1   4       91.23      105.20     14.10 o 
  -5   1   4      414.65      378.49     16.02 o 
  -4   1   4     1680.17     1894.11     50.06 o 
  -3   1   4     4717.84     5044.36     79.73 o 
  -2   1   4    13981.22    15183.78    187.68 o 
  -1   1   4     1610.03     1516.06     30.45 o 
   0   1   4     2944.85     2769.10     64.10 o 
   1   1   4     1853.87     1676.39     23.50 o 
   2   1   4     3565.70     3291.13     39.46 o 
   3   1   4      572.51      583.74     15.42 o 
   4   1   4      190.77      183.64     10.71 o 
   5   1   4     2771.01     2673.35     42.80 o 
   6   1   4     1429.88     1370.26     55.43 o 
   7   1   4       98.49      174.76     27.90 o 
   8   1   4      919.89     1034.49     57.05 o 
   9   1   4      816.52      819.90     56.24 o 
  10   1   4      168.57      180.78     34.62 o 
 -12   2   4      107.90       88.50     27.97 o 
 -11   2   4      633.01      664.22     33.11 o 
 -10   2   4     1148.72     1093.53     37.26 o 
  -9   2   4       80.42       95.35     14.66 o 
  -8   2   4     1111.08     1071.06     67.58 o 
  -7   2   4     5960.26     6049.74     80.17 o 
  -6   2   4    16071.29    16980.18    165.41 o 
  -5   2   4     8712.26     8580.80     93.12 o 
  -4   2   4       20.92       41.27      8.82 o 
  -3   2   4      392.25      404.45     18.08 o 
  -2   2   4    42488.91    46066.72    526.57 o 
  -1   2   4     7489.15     8432.95     80.37 o 
   0   2   4     2534.28     2616.55     32.42 o 
   1   2   4      722.42      817.86     20.32 o 
   2   2   4        5.63        3.45      5.97 o 
   3   2   4      860.97      886.43     18.39 o 
   4   2   4     5637.00     5494.64     64.28 o 
   5   2   4      120.63      129.20     22.81 o 
   6   2   4     1144.91     1143.55     54.69 o 
   7   2   4      320.21      312.53     35.05 o 
   8   2   4      599.69      646.07     47.60 o 
   9   2   4       74.28       43.07     25.42 o 
  10   2   4        3.54        8.14     25.36 o 
 -12   3   4      115.81      168.85     41.82 o 
 -11   3   4        1.51      -15.64     10.43 o 
 -10   3   4       22.62       17.68     11.84 o 
  -9   3   4       58.69       55.62     15.07 o 
  -8   3   4      141.74      107.58     13.74 o 
  -7   3   4       13.04       19.37      8.38 o 
  -6   3   4     1193.66     1243.73     43.13 o 
  -5   3   4     2045.59     2119.19     52.33 o 
  -4   3   4     1856.53     1950.96     46.24 o 
  -3   3   4       99.17      122.24     11.12 o 
  -2   3   4    10215.38    10963.05    142.63 o 
  -1   3   4     2110.55     2539.02     33.62 o 
   0   3   4    11093.43    11120.06    103.07 o 
   1   3   4     1716.31     1534.75     32.38 o 
   2   3   4      272.32      254.20     18.40 o 
   3   3   4     1372.21     1232.24     48.29 o 
   4   3   4     1193.16     1196.81     50.71 o 
   5   3   4     1660.31     1600.21     63.26 o 
   6   3   4     1584.44     1571.12     67.06 o 
   7   3   4      776.91      717.67     50.90 o 
   8   3   4      131.77      119.13     30.20 o 
   9   3   4        2.14      -30.30     20.20 o 
 -12   4   4      209.50      238.79     61.12 o 
 -11   4   4       54.68       55.71     15.22 o 
 -10   4   4      375.79      334.13     29.64 o 
  -9   4   4      170.83      146.98     21.81 o 
  -8   4   4      188.16      179.04     21.75 o 
  -7   4   4      112.25      157.17     18.77 o 
  -6   4   4       31.65       37.23     11.99 o 
  -5   4   4      176.33      132.87     14.98 o 
  -4   4   4     1438.26     1267.72     37.66 o 
  -3   4   4       60.11      136.72     12.37 o 
  -2   4   4     2506.87     2359.35     35.15 o 
  -1   4   4    15426.81    15675.07    197.41 o 
   0   4   4     7050.87     6776.74     69.61 o 
   1   4   4     7872.69     7851.26    132.68 o 
   2   4   4      407.66      344.66     27.03 o 
   3   4   4     1565.82     1428.56     55.31 o 
   4   4   4       12.90        6.53     17.28 o 
   5   4   4       14.95      -15.85     18.64 o 
   6   4   4        1.07       28.34     22.31 o 
   7   4   4        2.21      -11.43     21.38 o 
   8   4   4       31.29       50.34     27.03 o 
   9   4   4       17.41       17.90     27.97 o 
 -12   5   4        5.78       -3.05     15.85 o 
 -11   5   4       45.16       53.26     19.89 o 
 -10   5   4       96.05       74.64     19.64 o 
  -9   5   4      255.40      235.72     27.28 o 
  -8   5   4       46.28       56.68     15.66 o 
  -7   5   4     1162.69     1064.01     43.07 o 
  -6   5   4      345.44      305.42     16.23 o 
  -5   5   4      526.56      595.62     20.08 o 
  -4   5   4       14.81       27.59      9.76 o 
  -3   5   4     3799.13     3850.52     69.48 o 
  -2   5   4     2149.25     2306.40     36.16 o 
  -1   5   4     2135.77     2450.88     35.74 o 
   0   5   4     3522.47     3465.61     49.31 o 
   1   5   4      590.48      583.31     33.00 o 
   2   5   4     3405.55     3305.69     84.33 o 
   3   5   4      107.14      103.78     22.81 o 
   4   5   4       11.31       21.01     20.63 o 
   5   5   4       71.74       68.87     16.19 o 
   6   5   4      205.20      174.44     32.88 o 
   7   5   4       52.54       96.14     31.51 o 
   8   5   4      116.01      130.26     34.99 o 
 -12   6   4      115.90      119.26     27.10 o 
 -11   6   4       43.51       33.37     18.83 o 
 -10   6   4      668.93      623.51     41.20 o 
  -9   6   4     1464.29     1496.17     57.86 o 
  -7   6   4     2320.36     2517.42     69.04 o 
  -6   6   4     1575.74     1562.58     35.61 o 
  -5   6   4     1792.85     1816.41     36.23 o 
  -4   6   4     1007.37     1012.67     35.61 o 
  -3   6   4       37.92       42.63      7.50 o 
  -2   6   4     2237.74     2448.09     38.94 o 
  -1   6   4     3575.03     3387.91     45.67 o 
   0   6   4      561.57      588.34     33.75 o 
   1   6   4      334.27      318.87     29.02 o 
   2   6   4      214.45      285.07     30.51 o 
   3   6   4      705.15      695.54     44.99 o 
   4   6   4       44.22        3.42     19.58 o 
   5   6   4        5.75        1.45     11.59 o 
   6   6   4      318.95      324.59     42.51 o 
   7   6   4       56.78       70.41     29.46 o 
 -12   7   4        0.26       -7.89     18.08 o 
 -11   7   4       22.49        6.46     15.79 o 
 -10   7   4       14.10       -0.19     16.22 o 
  -9   7   4       10.46       -0.93     15.60 o 
  -8   7   4       11.07        9.73     16.03 o 
  -7   7   4      636.38      682.28     26.39 o 
  -6   7   4       80.15      116.37     12.81 o 
  -5   7   4       39.76       38.84     11.78 o 
  -4   7   4     1493.23     1512.52     45.06 o 
  -3   7   4       28.60       17.83     12.12 o 
  -2   7   4     1013.82      947.02     24.17 o 
  -1   7   4        1.90       16.34     12.37 o 
   0   7   4      266.58      259.59     26.41 o 
   1   7   4     1207.90     1207.19     53.38 o 
   2   7   4      703.97      722.51     46.80 o 
   3   7   4      598.20      588.34     46.98 o 
   4   7   4      420.10      431.23     42.45 o 
   5   7   4      535.42      531.50     31.35 o 
   6   7   4      318.34      334.78     44.12 o 
 -11   8   4        2.84      -10.38     15.16 o 
 -10   8   4       18.19       19.82     20.26 o 
  -9   8   4       21.41       25.67     17.90 o 
  -8   8   4       13.75       11.28     10.05 o 
  -7   8   4      616.11      594.93     29.99 o 
  -6   8   4      821.28      865.56     54.53 o 
  -5   8   4        3.36       10.38     10.63 o 
  -4   8   4      577.97      613.71     23.04 o 
  -3   8   4      316.11      323.92     16.80 o 
  -2   8   4     1661.34     1640.54     57.92 o 
  -1   8   4     2198.06     2025.22     66.06 o 
   0   8   4       41.41       28.90     16.34 o 
   1   8   4     1432.38     1385.55     61.15 o 
   2   8   4      885.42      934.49     55.00 o 
   3   8   4      308.90      414.21     43.56 o 
   4   8   4       43.30       49.36     16.05 o 
   5   8   4       55.10       67.01     17.63 o 
 -11   9   4       11.98       32.01     23.24 o 
 -10   9   4        3.02        5.34     20.07 o 
  -9   9   4       40.82       11.56     20.01 o 
  -8   9   4      178.57      163.32     26.60 o 
  -7   9   4       71.62       77.50     19.08 o 
  -6   9   4      135.26      121.06     20.63 o 
  -5   9   4     1936.99     2051.52     45.84 o 
  -4   9   4      498.72      511.26     22.10 o 
  -3   9   4      715.68      756.20     42.20 o 
  -2   9   4        8.76       -1.80     14.60 o 
  -1   9   4      162.96      123.98     23.99 o 
   0   9   4      976.97      994.96     53.20 o 
   1   9   4      433.26      373.50     39.03 o 
   2   9   4      146.33      180.29     32.75 o 
   3   9   4        2.33       19.95     26.23 o 
   4   9   4       16.15       21.08     15.10 o 
 -11  10   4      139.09      193.59     33.62 o 
 -10  10   4      132.98      143.62     28.21 o 
  -8  10   4      184.53      225.28     29.58 o 
  -7  10   4      802.46      737.18     42.88 o 
  -6  10   4      847.29      891.49     43.75 o 
  -5  10   4      529.48      593.18     26.00 o 
  -4  10   4      419.07      501.02     38.59 o 
  -3  10   4      112.44      149.28     26.10 o 
  -2  10   4      525.43      506.06     40.08 o 
  -1  10   4       10.52       32.88     20.51 o 
   0  10   4        0.34        2.55     19.76 o 
   1  10   4      213.83      171.03     33.19 o 
   2  10   4      107.02       34.55     28.09 o 
   3  10   4       14.63       -9.22     22.37 o 
 -10  11   4      331.38      286.81     36.67 o 
  -9  11   4      176.20      187.43     29.64 o 
  -8  11   4      153.36      172.15     28.40 o 
  -7  11   4       12.86       27.72     18.46 o 
  -6  11   4        0.50       -8.76     15.91 o 
  -5  11   4        7.04      -10.75     17.03 o 
  -4  11   4        8.89        3.36     15.91 o 
  -3  11   4        3.05       -5.84     18.71 o 
  -2  11   4       72.04       56.49     24.30 o 
  -1  11   4        0.51      -20.51     18.83 o 
   0  11   4      225.72      182.46     34.68 o 
   1  11   4      101.94      104.59     30.70 o 
  -9  12   4       33.57       39.84     23.74 o 
  -8  12   4       16.82       28.53     21.01 o 
  -7  12   4        0.10        5.84     18.40 o 
  -6  12   4       63.68       58.23     24.61 o 
  -5  12   4      108.28       93.10     27.10 o 
  -4  12   4      494.77      494.62     43.94 o 
  -3  12   4      181.41      165.37     30.70 o 
  -2  12   4       41.36       68.30     27.41 o 
  -1  12   4       75.76       92.91     30.45 o 
   0  12   4       67.71       55.75     28.34 o 
  -6  13   4       75.58       70.54     26.47 o 
  -5  13   4      259.67      232.30     36.73 o 
  -4  13   4        4.05      -15.16     20.69 o 
   1 -13   5       48.65       41.20     23.93 o 
   2 -13   5       30.70       54.07     21.63 o 
   3 -13   5       25.05       47.36     22.50 o 
   4 -13   5        7.42       -0.12     17.46 o 
   5 -13   5       51.58       26.29     20.32 o 
   7 -13   5      119.29      159.03     27.78 o 
   8 -13   5      190.53      157.35     30.08 o 
  -1 -12   5        0.57        3.79     19.33 o 
   0 -12   5        0.07       -3.17     18.71 o 
   1 -12   5        6.14       13.55     20.26 o 
   2 -12   5       10.77        0.44     16.97 o 
   3 -12   5       15.16       19.58     16.78 o 
   4 -12   5      154.75      145.05     26.04 o 
   5 -12   5      763.27      787.93     31.50 o 
   6 -12   5      294.41      309.43     31.07 o 
   7 -12   5       55.19       55.87     19.39 o 
   8 -12   5        5.23       18.02     18.71 o 
   9 -12   5       45.48       52.02     22.12 o 
  -3 -11   5       69.10       91.79     27.90 o 
  -2 -11   5      207.99      187.37     32.01 o 
  -1 -11   5      707.26      679.38     47.98 o 
   0 -11   5      492.97      559.25     42.76 o 
   1 -11   5     1034.11     1107.39     57.11 o 
   2 -11   5     1240.80     1189.29     56.12 o 
   3 -11   5      732.91      744.39     44.81 o 
   4 -11   5      874.87      882.60     38.87 o 
   5 -11   5      878.33      855.44     30.04 o 
   6 -11   5      416.04      383.26     32.75 o 
   7 -11   5      204.78      230.56     27.72 o 
   8 -11   5      221.67      242.99     31.51 o 
   9 -11   5      157.72      130.76     28.28 o 
  10 -11   5       98.60       84.89     26.85 o 
  -4 -10   5        1.08       -6.46     15.85 o 
  -3 -10   5       10.90        3.11     17.65 o 
  -2 -10   5       14.60       12.30     15.79 o 
  -1 -10   5      298.60      306.38     33.43 o 
   0 -10   5       36.03       50.09     18.33 o 
   1 -10   5       62.04       56.99     18.95 o 
   2 -10   5       41.25       22.99     14.48 o 
   3 -10   5      124.97      144.81     14.66 o 
   4 -10   5        0.64       -3.34      7.60 o 
   5 -10   5       21.56       11.13      8.39 o 
   6 -10   5      132.41      134.92     22.12 o 
   7 -10   5        4.50       -6.09     14.60 o 
   8 -10   5       18.36        2.36     14.98 o 
   9 -10   5        2.29        2.30     17.90 o 
  10 -10   5       65.13       57.05     23.93 o 
  11 -10   5       94.76       98.50     30.39 o 
  -5  -9   5      231.54      251.32     33.75 o 
  -4  -9   5      893.99     1031.50     56.12 o 
  -3  -9   5      215.54      225.16     30.27 o 
  -2  -9   5      543.91      475.92     37.04 o 
  -1  -9   5        8.90       11.12     14.05 o 
   0  -9   5        7.12        8.39     12.74 o 
   1  -9   5      182.06      158.22     22.19 o 
   2  -9   5       18.28        7.80      6.03 o 
   3  -9   5        7.03        3.57      5.57 o 
   4  -9   5        0.70       -1.38      6.85 o 
   5  -9   5      301.04      280.89     16.64 o 
   6  -9   5      743.21      739.85     38.03 o 
   7  -9   5      255.44      226.21     26.16 o 
   8  -9   5      118.54      105.28     21.88 o 
   9  -9   5       19.44       13.55     18.64 o 
  10  -9   5      239.78      232.55     32.75 o 
  11  -9   5       62.37       75.76     26.04 o 
  -6  -8   5      151.09      123.80     26.41 o 
  -5  -8   5       57.65       44.06     19.76 o 
  -4  -8   5        5.87       -1.24     14.98 o 
  -3  -8   5      172.71      167.24     25.92 o 
  -2  -8   5       12.20        3.98     14.05 o 
  -1  -8   5       46.75       44.26     11.09 o 
   0  -8   5        4.44        6.20      5.73 o 
   1  -8   5      895.91      879.85     37.58 o 
   2  -8   5      200.29      212.06     15.38 o 
   3  -8   5     1688.39     1647.47     81.54 o 
   4  -8   5      595.82      570.97     21.01 o 
   5  -8   5      206.44      224.00     15.19 o 
   6  -8   5      237.49      243.99     24.49 o 
   7  -8   5      538.56      518.49     33.06 o 
   8  -8   5      133.33       79.36     20.14 o 
   9  -8   5      924.58      953.95     49.41 o 
  10  -8   5        1.24        2.18     19.39 o 
  11  -8   5       97.14       74.48     17.21 o 
  -7  -7   5      179.03      224.04     31.57 o 
  -6  -7   5      114.42       80.98     22.56 o 
  -5  -7   5       34.77       38.37     12.87 o 
  -4  -7   5        0.39       -8.49      8.96 o 
  -3  -7   5      967.07      952.47     31.12 o 
  -2  -7   5     2383.24     2334.54     46.26 o 
  -1  -7   5     1113.46     1043.68     20.71 o 
   0  -7   5      131.84      145.70     11.37 o 
   1  -7   5     2910.11     2836.70     35.18 o 
   2  -7   5     4568.62     4510.01     47.53 o 
   3  -7   5     7354.97     6952.34    155.12 o 
   4  -7   5     3312.25     3171.10     53.85 o 
   5  -7   5     2758.42     2584.01     52.45 o 
   6  -7   5     2816.85     2750.35     71.22 o 
   7  -7   5     3451.23     3397.48     83.46 o 
   8  -7   5       22.02       16.47     15.91 o 
   9  -7   5       30.29       17.04     10.79 o 
  10  -7   5      216.95      217.35     50.00 o 
  11  -7   5       75.12       87.76     14.13 o 
  -8  -6   5      114.59      154.62     31.63 o 
  -7  -6   5       55.17       50.81     14.32 o 
  -6  -6   5       10.67       14.61     13.49 o 
  -5  -6   5        0.92        4.91      9.82 o 
  -4  -6   5      692.61      679.79     40.61 o 
  -3  -6   5        0.00       13.96      9.12 o 
  -2  -6   5      150.24      149.09      8.87 o 
  -1  -6   5      272.63      291.05     12.29 o 
   0  -6   5      111.89      135.89      7.72 o 
   1  -6   5      185.59      187.89      8.66 o 
   2  -6   5      248.85      222.39     12.13 o 
   3  -6   5     1158.32     1079.73     46.05 o 
   4  -6   5     1802.11     1875.72     32.20 o 
   5  -6   5      306.68      302.96     22.50 o 
   6  -6   5      119.04       96.73     16.59 o 
   7  -6   5      298.18      209.74     29.67 o 
   8  -6   5      144.66      130.54     15.48 o 
   9  -6   5      204.12      198.97     19.46 o 
  10  -6   5      121.22      100.26     34.34 o 
  11  -6   5      211.94      215.60     18.01 o 
  12  -6   5       91.71       92.81     15.19 o 
  -9  -5   5       35.52       27.53     23.49 o 
  -8  -5   5       79.67      102.85     26.91 o 
  -7  -5   5      538.68      586.42     28.10 o 
  -6  -5   5      766.62      841.30     47.91 o 
  -5  -5   5     1335.00     1495.25     38.31 o 
  -4  -5   5     5514.04     5725.19    102.54 o 
  -3  -5   5     2959.57     3048.29     37.45 o 
  -2  -5   5    12928.39    13234.47    138.53 o 
  -1  -5   5     5088.73     5216.07     49.17 o 
   0  -5   5      212.05      226.80      9.91 o 
   1  -5   5     3066.61     3191.47     33.93 o 
   2  -5   5     1738.12     1667.91     79.89 o 
   3  -5   5     1757.04     1858.35     30.20 o 
   4  -5   5       48.00       45.28      5.84 o 
   5  -5   5        1.20       -4.40      9.35 o 
   6  -5   5        2.66        6.56      6.99 o 
   7  -5   5      343.84      299.68     18.49 o 
   8  -5   5     1092.87     1039.51     33.40 o 
   9  -5   5      812.63      779.22     60.78 o 
  10  -5   5      448.39      434.80     27.00 o 
  11  -5   5      114.09       80.02     13.16 o 
  -9  -4   5       87.33      110.56     28.46 o 
  -8  -4   5       69.03       70.60     22.99 o 
  -7  -4   5       17.32       22.60     12.77 o 
  -6  -4   5      325.08      341.56     20.26 o 
  -5  -4   5     1120.52     1134.74     31.86 o 
  -4  -4   5        0.07       -1.29      5.86 o 
  -3  -4   5        2.59       -2.91      4.39 o 
  -2  -4   5      613.44      619.15     14.24 o 
  -1  -4   5      276.06      344.15      9.94 o 
   0  -4   5     4491.86     4685.47     53.75 o 
   1  -4   5     1906.88     1840.07     28.84 o 
   2  -4   5     6190.27     6062.98     63.80 o 
   3  -4   5     4397.09     4456.86     41.49 o 
   4  -4   5       17.22        1.91      5.05 o 
   5  -4   5      689.63      597.09     48.07 o 
   6  -4   5     1496.70     1383.11     32.62 o 
   7  -4   5        6.07        0.37     17.87 o 
   8  -4   5      289.77      271.65     24.30 o 
   9  -4   5     1321.76     1301.03     39.37 o 
  10  -4   5      221.01      240.13     14.52 o 
  11  -4   5      110.79      151.01     24.90 o 
 -10  -3   5      439.23      389.35     40.15 o 
  -9  -3   5      494.22      517.31     43.07 o 
  -8  -3   5        7.53      -10.01     15.54 o 
  -7  -3   5      319.90      370.58     21.17 o 
  -6  -3   5       56.67       33.90      9.89 o 
  -5  -3   5       83.14       66.36      9.74 o 
  -4  -3   5       33.04       57.16      6.78 o 
  -3  -3   5      264.62      266.89     10.40 o 
  -2  -3   5       57.44       75.82      5.85 o 
  -1  -3   5     5591.66     5571.81     60.27 o 
   0  -3   5     7635.26     7203.45     71.84 o 
   1  -3   5       91.84      119.62      7.17 o 
   2  -3   5     5448.26     5333.60     79.47 o 
   3  -3   5     1497.61     1274.75     23.97 o 
   4  -3   5     2812.21     2716.47     41.16 o 
   5  -3   5     5278.09     4831.45     63.72 o 
   6  -3   5      178.42      143.33     13.89 o 
   7  -3   5      348.36      331.74     19.41 o 
   8  -3   5      180.25      192.22     17.12 o 
   9  -3   5       14.05       51.24     13.42 o 
  10  -3   5       12.92        1.91      8.68 o 
  11  -3   5        6.84        4.66     20.69 o 
 -10  -2   5      144.50      162.76     31.07 o 
  -9  -2   5      112.89       88.19     22.99 o 
  -8  -2   5       42.64       54.01     20.01 o 
  -7  -2   5       10.93       17.22      8.16 o 
  -6  -2   5      481.26      516.89     22.20 o 
  -5  -2   5       44.73       56.69      7.11 o 
  -4  -2   5     2337.74     2424.45     31.21 o 
  -3  -2   5      778.12      749.69     15.13 o 
  -2  -2   5     8390.67     9009.04     70.38 o 
  -1  -2   5     2166.50     2165.77     51.08 o 
   0  -2   5       63.00       70.78      5.90 o 
   1  -2   5    24314.16    24277.38    201.17 o 
   2  -2   5    21802.38    22326.29    294.82 o 
   3  -2   5     3905.56     3810.52     47.52 o 
   4  -2   5      126.71      124.37     17.65 o 
   5  -2   5       48.35       69.93     11.56 o 
   6  -2   5     1043.33     1059.12     51.40 o 
   7  -2   5        6.47       13.57     17.25 o 
   8  -2   5       77.82       66.21     12.83 o 
   9  -2   5       40.99       42.55      9.55 o 
  10  -2   5        3.26       -0.06     17.09 o 
  11  -2   5       84.89      130.20     30.64 o 
 -11  -1   5        4.72       27.66     23.55 o 
 -10  -1   5       20.96       30.95     20.38 o 
  -9  -1   5      175.57      153.44     25.85 o 
  -8  -1   5       77.03       90.74     13.79 o 
  -7  -1   5      956.54      969.02     23.10 o 
  -6  -1   5     3586.27     3669.02     70.45 o 
  -5  -1   5     6434.85     6508.42     61.69 o 
  -4  -1   5    16050.54    17066.26    190.47 o 
  -3  -1   5     2705.74     2610.64     30.88 o 
  -2  -1   5     3639.34     3788.95     44.99 o 
  -1  -1   5     4019.79     3975.40     66.06 o 
   0  -1   5     4208.73     4185.95     44.74 o 
   1  -1   5    15743.25    15613.96    189.79 o 
   2  -1   5     6756.21     6662.76     68.30 o 
   3  -1   5      176.06      173.84      9.73 o 
   4  -1   5     2706.88     2713.59     40.88 o 
   5  -1   5       61.91       68.37      9.12 o 
   6  -1   5        2.06        3.18      7.22 o 
   7  -1   5      206.78      190.82     15.49 o 
   8  -1   5        1.01       -0.81     14.79 o 
   9  -1   5       45.81       57.55     21.63 o 
  10  -1   5      250.16      264.43     36.04 o 
  11  -1   5        1.44      -24.11     18.52 o 
 -11   0   5       94.60       43.19     24.17 o 
 -10   0   5       37.10       30.89     19.95 o 
  -9   0   5      730.86      768.61     30.64 o 
  -8   0   5       15.23        6.54      9.27 o 
  -7   0   5      160.79      143.77     10.28 o 
  -6   0   5      330.27      371.28     25.57 o 
  -5   0   5     1054.24     1166.79     21.17 o 
  -4   0   5     1534.77     1511.84     22.23 o 
  -3   0   5      700.80      871.12     15.12 o 
  -2   0   5     4571.61     4911.33    145.05 o 
  -1   0   5     4207.70     5045.10     75.57 o 
   0   0   5      150.46      189.24     12.55 o 
   1   0   5     5688.75     6065.25     61.40 o 
   2   0   5     2652.83     2533.45     34.25 o 
   3   0   5     8939.49     9078.23     91.82 o 
   4   0   5     6022.14     5557.52     66.60 o 
   5   0   5      371.98      335.89     15.65 o 
   6   0   5      498.33      456.89     41.39 o 
   7   0   5      198.01      226.15     28.15 o 
   8   0   5      797.24      866.82     50.40 o 
   9   0   5      829.37      868.68     54.94 o 
  10   0   5      171.46      228.82     37.16 o 
 -11   1   5      599.92      666.33     49.47 o 
 -10   1   5      463.75      449.31     26.25 o 
  -9   1   5     1054.92     1088.15     35.59 o 
  -8   1   5      266.40      214.16     16.94 o 
  -7   1   5      482.72      496.42     16.09 o 
  -6   1   5     2980.32     3088.98     49.74 o 
  -5   1   5       17.46       14.70      6.06 o 
  -4   1   5      650.41      672.49     26.54 o 
  -3   1   5     2654.59     2849.97     55.00 o 
  -2   1   5      128.47       77.43      9.20 o 
  -1   1   5    14769.87    15495.94    135.98 o 
   0   1   5     2673.94     2927.33     35.95 o 
   1   1   5     2814.84     2815.17     35.43 o 
   2   1   5     4241.93     4172.05     48.52 o 
   3   1   5       99.05       82.57      9.88 o 
   4   1   5      797.16      782.05     23.93 o 
   5   1   5     1251.52     1191.45     27.54 o 
   6   1   5      443.74      455.78     37.04 o 
   7   1   5     1589.18     1707.59     68.24 o 
   8   1   5      110.95       74.76     26.10 o 
   9   1   5       89.72       69.85     27.66 o 
  10   1   5        3.89       48.10     26.04 o 
 -12   2   5       24.08        7.64     20.32 o 
 -11   2   5        0.79       -4.27     13.06 o 
 -10   2   5        0.05        9.53     12.35 o 
  -9   2   5       91.94       92.62     14.56 o 
  -8   2   5      429.72      393.55     21.33 o 
  -7   2   5      392.58      399.29     20.23 o 
  -6   2   5     1157.31     1121.85     31.29 o 
  -5   2   5       72.88       47.85     11.12 o 
  -4   2   5      156.71      230.25     16.84 o 
  -3   2   5     5300.39     5694.84     89.93 o 
  -2   2   5    20070.55    23446.13    281.96 o 
  -1   2   5    20954.40    21650.06    260.86 o 
   0   2   5      302.00      314.82     11.57 o 
   1   2   5     9343.04     8980.78     86.80 o 
   2   2   5      152.58      138.21      7.83 o 
   3   2   5     5208.73     5122.19     95.95 o 
   4   2   5     2440.48     2378.71     37.03 o 
   5   2   5        1.32       -7.15     14.92 o 
   6   2   5      135.11       75.38     23.80 o 
   7   2   5        4.96       20.32     20.07 o 
   8   2   5       23.28       -4.10     19.45 o 
   9   2   5      100.64      130.94     32.56 o 
 -12   3   5       31.46       43.48     24.95 o 
 -11   3   5        4.44       21.32     12.96 o 
 -10   3   5      223.23      223.22     23.21 o 
  -9   3   5       53.68       37.79     11.25 o 
  -8   3   5     1491.88     1429.51     37.39 o 
  -7   3   5     3365.64     3349.81     78.37 o 
  -6   3   5    10944.02    11662.75    174.13 o 
  -5   3   5     5287.86     5684.46     99.50 o 
  -4   3   5     1522.04     1445.59     40.08 o 
  -3   3   5     3388.43     3193.58     60.59 o 
  -2   3   5     8421.07     8695.21    119.94 o 
  -1   3   5    13543.77    13836.11    127.12 o 
   0   3   5      246.73      302.44     13.52 o 
   1   3   5       51.86       51.43      5.20 o 
   2   3   5     6953.48     6814.65    151.39 o 
   3   3   5      301.60      392.76     31.45 o 
   4   3   5      363.12      391.77     33.25 o 
   5   3   5      378.47      293.39     32.75 o 
   6   3   5      116.16      199.24     31.69 o 
   7   3   5      120.03      119.88     28.65 o 
   8   3   5        7.42       30.82     26.10 o 
   9   3   5       35.22       72.40     31.76 o 
 -12   4   5       26.85       42.14     21.50 o 
 -11   4   5        1.13       13.49     17.53 o 
 -10   4   5       20.62       18.58     15.47 o 
  -9   4   5        5.68      -11.06     12.86 o 
  -8   4   5      350.81      324.96     27.47 o 
  -7   4   5       40.88       20.26     11.25 o 
  -6   4   5      460.36      449.57     26.41 o 
  -5   4   5      696.91      793.42     32.50 o 
  -4   4   5        7.34        1.74      7.08 o 
  -3   4   5     4627.09     5529.66     89.30 o 
  -2   4   5     2050.52     2171.88     34.34 o 
  -1   4   5     2486.54     2544.38     36.50 o 
   0   4   5      161.76      128.72     11.50 o 
   1   4   5       47.42       59.95     10.35 o 
   2   4   5      832.41      769.68     39.46 o 
   3   4   5      397.09      397.36     33.93 o 
   4   4   5      910.46      862.28     48.72 o 
   5   4   5       37.99       20.94     20.82 o 
   6   4   5      601.47      636.88     50.09 o 
   7   4   5      178.25      118.14     30.70 o 
   8   4   5      134.76      186.63     36.17 o 
 -12   5   5       43.60       70.78     23.12 o 
 -11   5   5       83.88      105.21     24.55 o 
 -10   5   5      343.77      390.78     33.50 o 
  -9   5   5      698.92      637.50     38.10 o 
  -8   5   5      440.55      422.04     30.89 o 
  -7   5   5      981.91      879.18     39.59 o 
  -6   5   5      578.58      546.64     30.02 o 
  -5   5   5      999.10     1026.78     37.54 o 
  -4   5   5        1.45        7.08      7.40 o 
  -3   5   5       34.46       20.07      8.14 o 
  -2   5   5      134.94      127.30      9.67 o 
  -1   5   5        3.58       10.84      5.45 o 
   0   5   5     4587.49     4553.21     53.79 o 
   1   5   5      199.61      182.52     22.43 o 
   2   5   5     2939.67     2866.50     79.73 o 
   3   5   5      389.43      393.70     35.05 o 
   4   5   5      187.82      210.43     31.57 o 
   5   5   5       19.49       23.24     22.19 o 
   6   5   5       58.98       68.92     29.27 o 
   7   5   5       73.56       73.64     29.46 o 
   8   5   5       21.37       57.24     28.40 o 
 -12   6   5       96.23      109.13     27.41 o 
 -11   6   5        0.01       17.96     18.08 o 
 -10   6   5        0.22       -4.79     14.11 o 
  -9   6   5      386.05      371.45     32.32 o 
  -8   6   5      443.26      379.15     30.20 o 
  -7   6   5      188.07      156.11     20.88 o 
  -6   6   5      231.60      299.11     23.74 o 
  -5   6   5       27.94       20.14     10.88 o 
  -4   6   5      660.79      710.83     30.27 o 
  -3   6   5     2073.18     2109.77     43.53 o 
  -2   6   5      174.81      161.57     11.20 o 
  -1   6   5      788.33      783.99     20.43 o 
   0   6   5      154.69      209.56     22.68 o 
   1   6   5     4172.72     3828.96     94.52 o 
   2   6   5     1279.45     1218.19     54.50 o 
   3   6   5        9.91       10.19     20.76 o 
   4   6   5       85.30       58.36     25.17 o 
   5   6   5      114.51      126.27     19.79 o 
   6   6   5       29.56       16.72     26.97 o 
   7   6   5      111.07      134.67     35.55 o 
 -12   7   5       33.98       49.72     22.87 o 
 -11   7   5       27.21       42.01     20.76 o 
 -10   7   5       90.60       94.84     23.30 o 
  -9   7   5       51.25       50.52     18.21 o 
  -7   7   5     3280.72     3582.98     87.25 o 
  -6   7   5     2132.16     2280.34     64.07 o 
  -5   7   5     2398.03     2465.41     62.83 o 
  -4   7   5     1482.75     1557.88     45.80 o 
  -3   7   5     1016.18      977.57     26.26 o 
  -2   7   5       58.60       61.63     17.12 o 
  -1   7   5     1365.19     1272.88     49.90 o 
   0   7   5      146.40      116.21     21.50 o 
   1   7   5       16.31        6.77     15.91 o 
   2   7   5      102.37      128.39     27.97 o 
   3   7   5       42.30       14.73     21.81 o 
   4   7   5       75.26       83.90     30.27 o 
   5   7   5       14.81       22.16     14.39 o 
   6   7   5       24.81       35.98     28.53 o 
 -11   8   5        0.89       -7.33     16.90 o 
 -10   8   5        1.11       -4.23     18.08 o 
  -9   8   5        2.93      -22.31     16.10 o 
  -8   8   5      154.43      149.59     23.55 o 
  -7   8   5      452.27      464.85     33.81 o 
  -6   8   5      997.88     1203.03     47.29 o 
  -5   8   5      161.31      144.93     18.40 o 
  -4   8   5      278.82      247.74     16.13 o 
  -3   8   5      368.95      342.89     17.65 o 
  -2   8   5      564.11      614.57     38.03 o 
  -1   8   5      109.45      122.43     22.31 o 
   0   8   5       79.48       55.37     20.38 o 
   1   8   5        0.22       10.19     19.20 o 
   2   8   5      172.63      176.06     30.64 o 
   3   8   5       90.43       54.13     27.16 o 
   4   8   5      115.92       99.87     31.57 o 
   5   8   5      353.96      446.26     31.25 o 
 -11   9   5      167.32      218.76     34.06 o 
 -10   9   5      121.57      128.95     28.40 o 
  -9   9   5      597.01      565.28     43.01 o 
  -8   9   5      896.27      984.03     49.90 o 
  -7   9   5      240.70      233.61     26.66 o 
  -6   9   5      452.06      513.95     33.50 o 
  -5   9   5       98.33       98.60     14.00 o 
  -4   9   5      247.19      249.71     17.22 o 
  -3   9   5      139.97      130.20     24.36 o 
  -2   9   5        1.27       -3.85     14.29 o 
  -1   9   5       10.44       25.73     17.40 o 
   0   9   5      190.21      140.51     27.10 o 
   1   9   5      404.07      352.12     39.65 o 
   2   9   5      338.47      304.45     40.27 o 
   3   9   5       91.81       99.81     30.45 o 
   4   9   5       11.19      -13.10     13.12 o 
 -10  10   5      157.28      150.70     30.08 o 
  -9  10   5      437.51      464.61     39.96 o 
  -8  10   5      154.29      150.33     26.29 o 
  -7  10   5      180.45      182.77     25.67 o 
  -6  10   5        0.51       -3.58     10.85 o 
  -5  10   5      196.62      262.20     31.07 o 
  -4  10   5      503.57      497.73     38.34 o 
  -3  10   5       92.31      118.89     25.48 o 
  -2  10   5      924.31      890.74     49.84 o 
  -1  10   5     1146.80     1093.34     56.93 o 
   0  10   5     1025.03      922.56     55.93 o 
   1  10   5      573.43      457.09     45.24 o 
   2  10   5      210.22      247.72     40.27 o 
   3  10   5      101.10      111.15     22.20 o 
 -10  11   5        3.27       25.92     22.12 o 
  -9  11   5       15.58       27.66     21.69 o 
  -8  11   5      456.77      499.04     40.33 o 
  -7  11   5      695.90      698.69     45.52 o 
  -6  11   5      628.89      709.15     49.34 o 
  -5  11   5      552.71      577.77     43.69 o 
  -4  11   5      152.17      186.87     30.64 o 
  -3  11   5      112.16      117.39     26.54 o 
  -2  11   5      319.54      357.65     38.41 o 
  -1  11   5      276.95      272.57     37.60 o 
   0  11   5       17.91        6.65     25.92 o 
   1  11   5       10.85       38.97     27.41 o 
  -8  12   5       47.28       34.06     22.43 o 
  -7  12   5       60.08       20.45     20.57 o 
  -6  12   5      125.12      160.52     30.89 o 
  -5  12   5      608.07      634.45     48.41 o 
  -4  12   5      113.10      117.89     29.64 o 
  -3  12   5      161.86      188.92     33.19 o 
  -2  12   5      187.44      138.59     31.94 o 
  -1  12   5       33.18       11.00     23.30 o 
   1 -13   6        7.32       12.99     19.08 o 
   2 -13   6       11.50        8.02     18.02 o 
   3 -13   6       37.97        3.11     19.33 o 
   4 -13   6        4.03       13.49     17.46 o 
   6 -13   6      131.50      113.11     24.61 o 
   7 -13   6        1.66       14.36     18.83 o 
   8 -13   6        0.95      -13.36     18.71 o 
  -1 -12   6      391.84      411.47     43.44 o 
   0 -12   6      262.18      319.43     38.28 o 
   1 -12   6      583.20      598.34     45.68 o 
   2 -12   6     1013.41     1042.32     56.37 o 
   3 -12   6      377.57      407.93     36.85 o 
   4 -12   6        1.21       13.18     16.53 o 
   5 -12   6        0.69       -2.80     14.85 o 
   6 -12   6      212.11      262.13     30.02 o 
   7 -12   6       19.17       27.47     19.02 o 
   8 -12   6       18.66       -9.94     17.90 o 
   9 -12   6       29.23       32.94     22.81 o 
  -3 -11   6        0.28       13.86     19.82 o 
  -2 -11   6       48.34       47.85     23.80 o 
  -1 -11   6        4.12       21.50     18.40 o 
   0 -11   6        6.83       11.56     18.52 o 
   1 -11   6        4.72       -7.95     15.41 o 
   2 -11   6       62.47       49.78     20.01 o 
   3 -11   6       29.48       38.28     17.40 o 
   4 -11   6      364.80      413.52     22.63 o 
   5 -11   6        1.46       17.40     14.05 o 
   6 -11   6       18.79       18.21     14.79 o 
   7 -11   6       34.42       45.30     19.89 o 
   8 -11   6      450.71      409.48     37.04 o 
   9 -11   6      227.20      209.81     30.89 o 
  10 -11   6       86.85       77.87     26.54 o 
  -4 -10   6       22.54        6.71     17.46 o 
  -3 -10   6       44.31       47.36     20.88 o 
  -2 -10   6       60.50       74.39     22.81 o 
  -1 -10   6        0.34       -4.91     14.42 o 
   0 -10   6        0.85        8.51     15.47 o 
   1 -10   6      259.51      172.15     25.36 o 
   2 -10   6      369.02      370.21     37.60 o 
   3 -10   6     1634.22     1631.59     39.34 o 
   4 -10   6     1683.05     1718.58     93.06 o 
   5 -10   6      821.80      832.56     28.28 o 
   6 -10   6      742.16      678.76     39.40 o 
   7 -10   6      298.53      259.40     28.84 o 
   8 -10   6      556.33      609.41     40.77 o 
   9 -10   6      336.73      321.48     34.12 o 
  10 -10   6       36.41        4.91     18.71 o 
  11 -10   6       55.07       85.39     29.02 o 
  -5  -9   6       14.44        6.59     16.41 o 
  -4  -9   6        5.28       -4.91     15.79 o 
  -3  -9   6        1.27      -17.53     11.68 o 
  -2  -9   6       80.79       71.65     20.82 o 
  -1  -9   6        0.60        3.05     13.73 o 
   0  -9   6        2.06       -1.68     12.43 o 
   1  -9   6      410.05      426.49     23.30 o 
   2  -9   6       72.92       83.75     11.40 o 
   3  -9   6      357.25      344.63     17.99 o 
   4  -9   6       77.09       71.09     16.19 o 
   5  -9   6     2027.86     2018.08     61.71 o 
   6  -9   6      120.56      115.34     20.88 o 
   7  -9   6        2.88        7.89     13.86 o 
   8  -9   6      249.79      264.37     29.71 o 
   9  -9   6      707.75      649.06     43.63 o 
  10  -9   6       29.27       32.07     22.50 o 
  11  -9   6       49.69       62.58     25.92 o 
  -6  -8   6       11.32       14.17     18.02 o 
  -5  -8   6      174.52      236.59     31.57 o 
  -4  -8   6      271.35      313.53     33.06 o 
  -3  -8   6      978.18      965.32     49.72 o 
  -2  -8   6     1181.19     1228.20     53.94 o 
  -1  -8   6     2694.73     2623.69     77.19 o 
   0  -8   6     1846.24     1791.43     42.69 o 
   1  -8   6     2612.06     2445.78    142.28 o 
   2  -8   6      609.25      560.75     16.01 o 
   3  -8   6     1334.25     1290.06     31.11 o 
   4  -8   6     1078.84     1046.91     27.62 o 
   5  -8   6        9.63       15.85     11.00 o 
   6  -8   6        0.34       20.14     13.36 o 
   7  -8   6      188.75      131.07     21.50 o 
   8  -8   6       50.64       35.73     17.40 o 
   9  -8   6       12.12       23.93     17.59 o 
  10  -8   6        0.19       13.98     20.63 o 
  11  -8   6        0.32        1.43     22.00 o 
  -7  -7   6       44.85       14.85     18.71 o 
  -6  -7   6        4.23       -5.72     13.92 o 
  -5  -7   6       46.08       36.54     17.28 o 
  -4  -7   6      379.66      353.43     32.25 o 
  -3  -7   6       11.91       15.02     10.29 o 
  -2  -7   6       93.56      126.49     13.94 o 
  -1  -7   6        7.79        2.83      5.47 o 
   0  -7   6     1589.37     1678.85     26.28 o 
   1  -7   6      441.37      427.51     22.21 o 
   2  -7   6       72.12       71.80      7.02 o 
   3  -7   6        0.42       -2.98      5.64 o 
   4  -7   6      327.78      367.00     15.82 o 
   5  -7   6       59.08       62.83     14.60 o 
   6  -7   6     1824.65     1857.43     58.73 o 
   7  -7   6     1412.54     1269.53     50.84 o 
   8  -7   6      242.47      235.13     19.04 o 
   9  -7   6      581.12      606.02     66.62 o 
  10  -7   6      897.98      912.66     55.34 o 
  11  -7   6      432.99      523.47     31.06 o 
  -7  -6   6      130.50      170.83     34.74 o 
  -6  -6   6       75.55       96.53     23.65 o 
  -5  -6   6      952.41      989.23     38.50 o 
  -4  -6   6     1690.90     1680.97     40.38 o 
  -3  -6   6      462.11      472.98     21.30 o 
  -2  -6   6       10.79       11.06      5.59 o 
  -1  -6   6      530.94      550.47     14.43 o 
   0  -6   6       33.82       28.63      6.89 o 
   1  -6   6     2792.60     2816.26     32.60 o 
   2  -6   6     1147.02     1171.07     25.86 o 
   3  -6   6     1273.22     1256.99     26.58 o 
   4  -6   6      372.00      278.30     22.03 o 
   5  -6   6      875.20      805.11     35.61 o 
   6  -6   6     2367.16     2291.44     44.69 o 
   7  -6   6     1017.12     1013.73     33.87 o 
   8  -6   6       90.95       87.54     14.08 o 
   9  -6   6      633.00      607.99     28.75 o 
  10  -6   6      291.72      330.42     24.66 o 
  11  -6   6      219.83      207.21     18.11 o 
  -9  -5   6       16.48        0.06     21.07 o 
  -8  -5   6       19.45       32.56     21.63 o 
  -7  -5   6        2.64        9.34     11.35 o 
  -6  -5   6        1.68       22.08     14.98 o 
  -5  -5   6      405.04      475.60     23.25 o 
  -4  -5   6       23.12       42.61     21.13 o 
  -3  -5   6      525.84      579.43     16.28 o 
  -2  -5   6      553.95      586.86     15.11 o 
  -1  -5   6      211.70      270.10     10.15 o 
   0  -5   6     2017.52     2041.12     33.63 o 
   1  -5   6      928.98     1095.63     23.42 o 
   2  -5   6     4146.29     4350.66     53.64 o 
   3  -5   6    10762.99    10587.09    103.39 o 
   4  -5   6       57.97       56.59      5.68 o 
   5  -5   6     1355.05     1349.65     30.61 o 
   6  -5   6      640.82      561.67     21.77 o 
   7  -5   6     1429.98     1400.99     36.07 o 
   8  -5   6      288.52      304.87     20.48 o 
   9  -5   6      682.68      577.55     28.33 o 
  10  -5   6        7.93        9.62     13.06 o 
  11  -5   6        3.98        8.33     10.20 o 
  -9  -4   6      102.76      124.04     28.65 o 
  -8  -4   6       23.38       10.38     17.53 o 
  -7  -4   6      239.06      237.49     30.14 o 
  -6  -4   6      950.24      969.23     31.05 o 
  -5  -4   6      775.55      841.05     21.52 o 
  -4  -4   6     2161.74     2217.65     35.42 o 
  -3  -4   6     1108.10      937.87     26.54 o 
  -2  -4   6     1235.31     1012.49     18.15 o 
  -1  -4   6       52.69       36.97      6.03 o 
   0  -4   6     6833.58     7021.92     73.90 o 
   1  -4   6    29835.28    29336.83    246.44 o 
   2  -4   6     5045.28     5010.61     88.50 o 
   3  -4   6     1822.95     1732.21     22.73 o 
   4  -4   6      150.92      165.46     20.04 o 
   5  -4   6     1407.92     1425.99     31.26 o 
   6  -4   6      836.15      767.47     32.04 o 
   7  -4   6       53.70       60.41     11.48 o 
   8  -4   6        2.68       12.71     10.06 o 
   9  -4   6      109.28      117.24     16.77 o 
  10  -4   6        2.73        4.03     12.37 o 
  11  -4   6      175.57      194.83     34.12 o 
 -10  -3   6       95.41       79.55     27.03 o 
  -9  -3   6        0.04        8.95     17.59 o 
  -8  -3   6        8.97        2.42     16.16 o 
  -7  -3   6       93.97       84.77     13.44 o 
  -6  -3   6      126.33      120.92     12.23 o 
  -5  -3   6      613.70      660.79     25.25 o 
  -4  -3   6      338.84      351.13     12.91 o 
  -3  -3   6     2697.04     3089.51     48.08 o 
  -2  -3   6     4008.22     4034.83     39.34 o 
  -1  -3   6      217.40      263.88     11.57 o 
   0  -3   6     6550.35     6700.62    113.98 o 
   1  -3   6       53.19       64.45      7.64 o 
   2  -3   6    20125.36    20396.18    148.96 o 
   3  -3   6       93.05       72.45      7.35 o 
   4  -3   6      880.17      931.84     23.05 o 
   5  -3   6       94.98       81.83      9.66 o 
   6  -3   6      132.53      119.41     15.26 o 
   7  -3   6       60.10       34.69     10.20 o 
   8  -3   6      741.35      749.60     28.56 o 
   9  -3   6      705.87      782.18     36.85 o 
  10  -3   6      385.64      358.34     38.47 o 
  11  -3   6      102.81       55.99     23.99 o 
 -10  -2   6      427.07      481.88     42.32 o 
  -9  -2   6      334.49      380.89     36.17 o 
  -8  -2   6       84.85      102.79     22.06 o 
  -7  -2   6     3296.50     3263.59     45.36 o 
  -6  -2   6      820.18      827.65     21.04 o 
  -5  -2   6     2101.78     2162.02     35.64 o 
  -4  -2   6      190.53      144.01     15.81 o 
  -3  -2   6      207.57      168.38      7.88 o 
  -2  -2   6     1263.75     1353.37     25.55 o 
  -1  -2   6        8.15        5.65      4.13 o 
   0  -2   6     1967.62     2086.60     64.29 o 
   1  -2   6     1534.13     1556.99     24.12 o 
   2  -2   6     5512.22     5595.68     60.15 o 
   3  -2   6    10652.64    10537.40    103.81 o 
   4  -2   6     5000.75     4809.32     60.46 o 
   5  -2   6       44.70       46.73      8.40 o 
   6  -2   6      156.91      175.91     13.88 o 
   7  -2   6       73.98       81.87     12.85 o 
   8  -2   6      137.19      181.92     17.19 o 
   9  -2   6      221.58      203.47     30.08 o 
  10  -2   6      116.46      100.55     26.97 o 
  11  -2   6        1.78       19.70     20.69 o 
 -11  -1   6       15.52       25.42     21.38 o 
 -10  -1   6        3.49       -2.42     18.77 o 
  -9  -1   6      127.84      103.16     22.68 o 
  -8  -1   6        8.64       -1.57      9.99 o 
  -7  -1   6        2.07       -1.10      6.14 o 
  -6  -1   6      290.48      284.75     12.94 o 
  -5  -1   6     1052.94     1075.93     21.13 o 
  -4  -1   6      867.07      956.69     26.81 o 
  -3  -1   6     3438.55     3593.00     36.89 o 
  -2  -1   6      540.19      586.57     16.27 o 
  -1  -1   6      116.19      119.85      7.67 o 
   1  -1   6    24409.72    25050.31    211.54 o 
   2  -1   6      190.12      261.01     16.59 o 
   3  -1   6    10217.58     9935.95     99.69 o 
   4  -1   6      872.17      950.46     30.51 o 
   5  -1   6     4324.80     4146.51     94.52 o 
   6  -1   6      199.97      188.88     14.19 o 
   7  -1   6      108.07      118.00     13.75 o 
   8  -1   6      104.93      139.02     26.54 o 
   9  -1   6      496.63      507.98     41.45 o 
  10  -1   6       13.58       31.01     22.50 o 
  11  -1   6        4.02       37.10     26.04 o 
 -11   0   6      121.46      130.63     30.58 o 
 -10   0   6      152.06      226.90     30.82 o 
  -9   0   6      399.13      335.16     44.56 o 
  -8   0   6      199.99      208.90     21.19 o 
  -7   0   6      264.79      317.23     14.01 o 
  -6   0   6     1046.80      981.49     21.22 o 
  -5   0   6     2628.85     2546.16     38.64 o 
  -4   0   6     5647.20     5643.75     52.98 o 
  -3   0   6     3485.54     3397.18     44.12 o 
  -2   0   6    16890.98    17130.64    215.90 o 
  -1   0   6    13930.65    15020.46    189.92 o 
   0   0   6       24.09       37.91      5.41 o 
   1   0   6     3893.39     3722.06     44.13 o 
   2   0   6      117.44      129.31      8.35 o 
   3   0   6     9891.95     9293.96     95.01 o 
   4   0   6      856.87      746.63     31.23 o 
   5   0   6      707.44      720.34     22.36 o 
   6   0   6      278.96      284.87     17.17 o 
   7   0   6       80.06       78.06     22.00 o 
   8   0   6       27.01       45.37     20.51 o 
   9   0   6        0.04      -20.82     18.27 o 
  10   0   6        2.20      -23.30     16.97 o 
 -11   1   6       15.31       24.86     22.50 o 
 -10   1   6       40.27       25.35     31.48 o 
  -9   1   6        0.66       -0.46     15.57 o 
  -8   1   6       39.57       39.78     21.41 o 
  -7   1   6      372.54      376.25     19.20 o 
  -6   1   6      196.93      216.17     14.02 o 
  -5   1   6     7664.02     8319.75     91.86 o 
  -4   1   6      579.03      658.63     27.10 o 
  -3   1   6     5001.91     5133.04     85.26 o 
  -2   1   6       67.76      144.37     13.11 o 
  -1   1   6    44609.61    47586.61    389.04 o 
   0   1   6      584.69      567.00     15.16 o 
   1   1   6     1287.33     1281.69     26.07 o 
   2   1   6     5486.80     5003.28     57.15 o 
   3   1   6      706.07      699.79     22.59 o 
   4   1   6      142.02      108.49      9.71 o 
   5   1   6      229.45      203.69     13.39 o 
   6   1   6      283.87      258.09     31.32 o 
   7   1   6      722.64      795.29     48.66 o 
   8   1   6      448.77      471.69     42.94 o 
   9   1   6      359.56      332.30     40.83 o 
  10   1   6       92.55       65.81     28.59 o 
 -12   2   6      208.87      191.54     35.17 o 
 -11   2   6      580.82      558.19     30.94 o 
 -10   2   6     1465.01     1558.23     44.61 o 
  -9   2   6     2374.38     2439.36     53.35 o 
  -8   2   6     1615.71     1726.57     41.63 o 
  -7   2   6     3813.18     3608.11     58.51 o 
  -6   2   6      716.92      661.05     32.69 o 
  -5   2   6     7694.42     8291.07    131.32 o 
  -4   2   6    10621.08    11785.06    165.62 o 
  -3   2   6     2022.40     1957.11     45.24 o 
  -2   2   6    18098.85    19383.63    240.07 o 
  -1   2   6      159.06      240.12     20.48 o 
   0   2   6     3245.90     3503.92     43.71 o 
   1   2   6      106.05      110.97      7.62 o 
   2   2   6        9.46       23.32      5.21 o 
   3   2   6     1687.66     1483.77     34.77 o 
   4   2   6     1092.99     1249.27     52.82 o 
   5   2   6      174.79      221.18     29.02 o 
   6   2   6      676.90      648.81     44.93 o 
   7   2   6      615.56      627.06     46.86 o 
   8   2   6       74.45       86.82     27.90 o 
   9   2   6       26.76       -6.96     22.62 o 
 -12   3   6        0.84        4.12     13.88 o 
 -11   3   6       11.08        4.07     12.59 o 
 -10   3   6       81.92      118.54     31.10 o 
  -9   3   6      595.74      667.51     39.46 o 
  -8   3   6      314.67      308.62     27.34 o 
  -7   3   6        5.64       10.13     11.68 o 
  -6   3   6     1102.28     1347.02     45.74 o 
  -5   3   6     1706.16     1967.30     52.02 o 
  -4   3   6     1410.92     1669.31     44.87 o 
  -3   3   6        2.58        0.37      6.09 o 
  -2   3   6    14878.04    16741.98    153.69 o 
  -1   3   6      433.18      531.99     15.90 o 
   0   3   6     7369.71     7073.80    139.58 o 
   1   3   6     1359.46     1502.37     24.84 o 
   2   3   6     5160.53     4922.14     55.60 o 
   4   3   6     1829.57     1905.41     68.05 o 
   5   3   6      792.62      826.86     51.02 o 
   6   3   6     2102.09     2189.79     81.29 o 
   7   3   6      386.23      419.49     43.63 o 
   8   3   6      160.67      182.21     35.61 o 
   9   3   6       13.63       29.46     26.04 o 
 -12   4   6      204.19      236.47     32.75 o 
 -11   4   6        4.41        6.59     15.97 o 
 -10   4   6       60.63       61.90     19.95 o 
  -9   4   6      209.05      197.75     24.55 o 
  -8   4   6       87.51       81.54     17.53 o 
  -7   4   6        0.94        3.17      9.63 o 
  -6   4   6     1219.32     1285.00     44.68 o 
  -5   4   6     1630.49     1774.96     50.28 o 
  -4   4   6     2096.62     2268.65     54.07 o 
  -3   4   6     3676.06     3898.94     71.90 o 
  -2   4   6    16076.15    16987.17    367.19 o 
  -1   4   6     3235.12     3324.68     64.82 o 
   0   4   6      714.59      781.92     19.39 o 
   1   4   6    10343.05    10380.84    173.42 o 
   2   4   6     2951.24     2701.07     75.07 o 
   3   4   6     2156.07     2148.09     72.28 o 
   4   4   6       36.90       16.97     20.01 o 
   5   4   6      167.76      173.33     31.57 o 
   6   4   6      239.82      266.11     36.98 o 
   7   4   6       34.01       25.17     24.92 o 
   8   4   6        6.08       -4.66     25.11 o 
 -12   5   6        5.38       38.84     22.31 o 
 -11   5   6       14.03       -7.46     14.54 o 
 -10   5   6       20.60       10.38     15.35 o 
  -9   5   6       33.40       14.48     16.03 o 
  -8   5   6        2.34      -11.06     10.75 o 
  -7   5   6      637.70      623.70     34.86 o 
  -6   5   6       24.86        7.08     10.69 o 
  -5   5   6     2191.24     2010.00     54.50 o 
  -4   5   6        7.11       -4.66      6.77 o 
  -3   5   6      747.08      766.19     22.11 o 
  -2   5   6     1234.13     1229.97     26.76 o 
  -1   5   6      148.04      121.20      9.72 o 
   0   5   6      402.73      415.17     15.36 o 
   1   5   6      206.21      292.65     27.28 o 
   2   5   6      107.56       81.23     21.56 o 
   3   5   6      553.26      579.89     41.64 o 
   4   5   6      291.56      283.45     35.36 o 
   5   5   6       19.26       17.71     21.44 o 
   6   5   6       64.92       63.89     29.33 o 
   7   5   6       95.11       85.64     31.82 o 
 -12   6   6      141.67      184.82     31.76 o 
 -11   6   6       59.49       80.23     22.56 o 
 -10   6   6      300.00      276.43     30.82 o 
  -9   6   6       32.02       27.28     15.16 o 
  -8   6   6      199.09      214.78     26.29 o 
  -7   6   6     3397.31     3534.88     85.45 o 
  -6   6   6      792.63      688.15     34.55 o 
  -5   6   6      476.05      458.27     27.34 o 
  -4   6   6      934.24      790.94     32.32 o 
  -3   6   6      429.69      376.89     16.92 o 
  -2   6   6      160.50      150.44     11.27 o 
  -1   6   6      143.54      139.16     10.63 o 
   0   6   6      285.74      226.59     24.36 o 
   1   6   6        3.73       23.24     16.97 o 
   2   6   6       64.30       65.69     21.38 o 
   3   6   6       25.38       -6.46     19.02 o 
   4   6   6       32.15       30.45     25.36 o 
   5   6   6       81.83       60.34     27.03 o 
   6   6   6        0.11        4.72     25.60 o 
   7   6   6       75.25       72.40     31.14 o 
 -12   7   6        7.37       10.07     20.51 o 
 -11   7   6       15.16        2.36     16.72 o 
 -10   7   6      438.48      391.40     36.42 o 
  -9   7   6       32.45       45.43     19.70 o 
  -8   7   6      239.24      236.16     27.03 o 
  -7   7   6     1020.47     1026.10     45.62 o 
  -6   7   6     1793.48     1790.25     57.30 o 
  -5   7   6      184.31      146.42     18.64 o 
  -4   7   6      118.44      145.94     15.01 o 
  -3   7   6      139.95      140.12     14.42 o 
  -2   7   6        6.92       27.17      8.14 o 
  -1   7   6      144.03      107.51     20.88 o 
   0   7   6     1466.01     1422.16     57.24 o 
   1   7   6      927.54      882.23     49.47 o 
   2   7   6      631.80      614.07     44.31 o 
   3   7   6      186.90      167.92     32.56 o 
   4   7   6      675.63      832.08     56.86 o 
   5   7   6      180.32      207.61     39.77 o 
 -11   8   6      369.44      280.28     35.86 o 
 -10   8   6      216.66      162.14     29.21 o 
  -9   8   6       14.89      -19.58     15.72 o 
  -8   8   6        7.67       20.57     16.16 o 
  -7   8   6      334.31      402.15     31.88 o 
  -6   8   6       42.50       41.33     15.91 o 
  -5   8   6      195.37      212.73     21.32 o 
  -4   8   6      414.13      501.94     26.01 o 
  -3   8   6        8.05        3.33      8.17 o 
  -2   8   6      402.42      414.45     32.25 o 
  -1   8   6      407.48      385.87     33.43 o 
   0   8   6      445.33      412.53     36.23 o 
   1   8   6      360.09      378.22     39.15 o 
   2   8   6       73.72       57.49     24.49 o 
   3   8   6       11.87        8.89     23.93 o 
   4   8   6      261.15      232.12     40.40 o 
   5   8   6        3.00        4.48     14.87 o 
 -11   9   6       27.19       61.46     24.92 o 
 -10   9   6      433.71      361.01     37.91 o 
  -8   9   6       96.95      113.11     24.61 o 
  -7   9   6        4.76       -1.06     14.23 o 
  -6   9   6        6.20        0.99     13.55 o 
  -5   9   6     1045.53     1045.98     33.29 o 
  -4   9   6     1653.83     1739.41     66.31 o 
  -3   9   6      601.81      639.42     42.01 o 
  -2   9   6      332.09      343.11     34.49 o 
  -1   9   6     1003.92     1048.97     55.25 o 
   0   9   6      659.21      632.15     45.93 o 
   1   9   6     1139.63     1119.19     61.52 o 
   2   9   6      140.98       98.00     30.70 o 
   3   9   6      122.30      153.13     35.98 o 
   4   9   6        5.35      -20.75     13.83 o 
 -10  10   6      721.42      731.65     51.15 o 
  -9  10   6      301.88      242.00     31.69 o 
  -8  10   6       85.17       84.27     23.74 o 
  -7  10   6      376.98      405.32     34.24 o 
  -6  10   6      475.68      520.06     26.93 o 
  -5  10   6      569.53      568.64     41.89 o 
  -4  10   6      350.57      415.51     38.47 o 
  -3  10   6       16.34      -13.86     15.91 o 
  -2  10   6        0.40        4.35     17.84 o 
  -1  10   6      100.23      128.83     28.65 o 
   0  10   6        1.36        7.64     23.43 o 
   1  10   6       36.82       55.62     28.53 o 
   2  10   6       10.05       15.85     27.97 o 
  -9  11   6       60.08       54.63     23.99 o 
  -8  11   6      351.22      305.08     34.06 o 
  -7  11   6      427.53      425.83     34.03 o 
  -6  11   6       37.97       53.88     23.49 o 
  -5  11   6       19.75       30.51     20.76 o 
  -4  11   6       37.54       89.86     26.66 o 
  -3  11   6      111.64       79.61     24.86 o 
  -2  11   6       49.69       67.55     24.55 o 
  -1  11   6      309.51      334.29     40.71 o 
   0  11   6      118.54      101.11     32.01 o 
   1  11   6       35.97       17.28     28.40 o 
  -8  12   6       30.00       21.89     15.78 o 
  -7  12   6       88.13       86.45     28.53 o 
  -6  12   6        0.73      -10.75     19.08 o 
  -5  12   6        9.64       19.82     20.26 o 
  -4  12   6      106.91       91.60     28.40 o 
  -3  12   6       23.24       34.06     23.06 o 
  -2  12   6       27.60        9.26     23.55 o 
  -1  12   6       19.39        0.31     24.67 o 
   1 -13   7        0.23        1.99     20.51 o 
   2 -13   7        6.14       16.90     20.82 o 
   3 -13   7        0.16       11.00     19.27 o 
   4 -13   7      140.92       80.91     24.61 o 
   6 -13   7       49.27       54.69     21.69 o 
   7 -13   7        5.81       19.02     19.27 o 
   8 -13   7       63.13       58.91     24.36 o 
  -1 -12   7       22.95       53.88     23.06 o 
   0 -12   7        0.88       -7.27     17.21 o 
   1 -12   7       20.32       21.50     19.76 o 
   2 -12   7       88.76       84.15     24.80 o 
   3 -12   7        1.80      -14.29     15.79 o 
   4 -12   7       47.50       30.02     18.40 o 
   5 -12   7      105.37       87.50     21.44 o 
   6 -12   7      316.97      246.60     29.40 o 
   7 -12   7      132.11      178.11     28.65 o 
   8 -12   7       23.79        6.46     16.84 o 
   9 -12   7       70.16       88.12     26.72 o 
  -3 -11   7      182.92      215.34     35.17 o 
  -2 -11   7      227.73      240.94     34.18 o 
  -1 -11   7       71.41       37.10     21.32 o 
   0 -11   7      598.04      684.54     47.17 o 
   1 -11   7      596.61      642.97     44.56 o 
   2 -11   7      879.38      920.57     50.21 o 
   3 -11   7      401.53      415.24     22.90 o 
   4 -11   7      164.58      217.91     18.09 o 
   5 -11   7      216.32      218.13     26.04 o 
   6 -11   7      637.37      626.50     39.96 o 
   7 -11   7      291.53      300.04     31.51 o 
   8 -11   7       91.96       70.35     23.49 o 
   9 -11   7       94.74      136.10     28.34 o 
  10 -11   7        3.96       21.69     21.13 o 
  -4 -10   7       14.07       -3.60     15.23 o 
  -3 -10   7       29.25        6.09     16.16 o 
  -2 -10   7        4.52       15.47     16.78 o 
  -1 -10   7      117.12      105.40     24.49 o 
   0 -10   7      101.30      102.79     22.93 o 
   1 -10   7       62.08       94.77     21.32 o 
   2 -10   7        4.82       -1.03      8.79 o 
   3 -10   7        7.27        6.06     14.26 o 
   4 -10   7       18.58        8.59      9.94 o 
   5 -10   7       68.37       85.82     19.82 o 
   6 -10   7       29.45       30.39     17.03 o 
   7 -10   7      538.68      438.38     33.93 o 
   8 -10   7      241.91      256.66     31.32 o 
   9 -10   7       24.13       16.47     18.64 o 
  10 -10   7        1.48       13.80     22.00 o 
  -5  -9   7      144.96      110.81     27.22 o 
  -4  -9   7      352.08      357.96     37.41 o 
  -3  -9   7     1187.47     1306.01     62.08 o 
  -2  -9   7      112.18      107.82     22.62 o 
  -1  -9   7       65.66       50.21     19.51 o 
   0  -9   7       34.33       45.74     16.78 o 
   1  -9   7      587.83      590.75     22.86 o 
   2  -9   7      101.63      105.01     12.32 o 
   3  -9   7      213.19      235.12     15.86 o 
   4  -9   7      302.93      308.55     19.05 o 
   5  -9   7      599.86      557.39     33.56 o 
   6  -9   7      469.52      397.67     31.69 o 
   7  -9   7      351.00      333.54     31.14 o 
   8  -9   7      181.44      126.59     25.04 o 
   9  -9   7       17.50       19.14     18.71 o 
  10  -9   7       42.02       29.77     20.94 o 
  11  -9   7       60.31       80.85     26.66 o 
  -6  -8   7       11.90       13.86     17.15 o 
  -5  -8   7        2.62        1.93     15.35 o 
  -4  -8   7        4.92        1.24     13.24 o 
  -3  -8   7        4.37        3.36     12.93 o 
  -2  -8   7        1.58      -15.54     11.75 o 
  -1  -8   7       77.25       75.57     18.21 o 
   0  -8   7      211.50      205.81     14.15 o 
   1  -8   7      397.11      421.59     18.65 o 
   2  -8   7      364.16      366.47     37.44 o 
   3  -8   7       20.45       22.56      7.65 o 
   4  -8   7     1231.83     1243.20     30.09 o 
   5  -8   7      482.23      433.22     28.77 o 
   6  -8   7      709.22      797.96     39.84 o 
   7  -8   7        9.78      -11.37     12.68 o 
   8  -8   7      214.29      226.15     27.34 o 
   9  -8   7      167.03      190.35     29.08 o 
  10  -8   7      308.90      246.97     32.07 o 
  11  -8   7       91.19       95.15     29.27 o 
  -7  -7   7       60.27       61.52     23.24 o 
  -6  -7   7      118.40      125.35     26.10 o 
  -5  -7   7        1.78        2.55     14.67 o 
  -4  -7   7        5.97        9.69     12.93 o 
  -3  -7   7      631.36      618.48     37.97 o 
  -2  -7   7      594.53      650.92     37.23 o 
  -1  -7   7     1432.30     1289.02     29.58 o 
   0  -7   7     2101.49     2078.88     38.58 o 
   1  -7   7     2990.73     2949.95     35.47 o 
   2  -7   7     2368.16     2222.99     30.11 o 
   3  -7   7      559.05      479.72     20.88 o 
   4  -7   7     1671.19     1540.72     61.62 o 
   5  -7   7     1157.07     1051.08     41.33 o 
   6  -7   7     2162.01     2108.81     63.58 o 
   7  -7   7      516.32      540.74     35.17 o 
   8  -7   7       13.45       -0.29      9.80 o 
   9  -7   7       91.45      122.22     16.96 o 
  10  -7   7       21.67        9.09     12.39 o 
  11  -7   7       75.34      117.12     20.17 o 
  -8  -6   7        2.60        7.71     16.34 o 
  -7  -6   7        4.68       -7.15     15.41 o 
  -6  -6   7        1.61      -16.31     10.88 o 
  -5  -6   7       15.08        0.57      9.61 o 
  -4  -6   7      343.95      388.97     56.24 o 
  -3  -6   7      761.89      761.72     25.45 o 
  -2  -6   7        2.66       -3.03      5.05 o 
  -1  -6   7     2055.94     1963.24     27.63 o 
   0  -6   7      707.23      752.96     15.65 o 
   1  -6   7     6260.01     6407.96     57.41 o 
   2  -6   7      135.14      176.07     11.44 o 
   3  -6   7     1756.51     1664.35     31.57 o 
   4  -6   7      426.80      467.41     23.62 o 
   5  -6   7       82.77       67.52      9.84 o 
   6  -6   7       77.99       40.86     10.12 o 
   7  -6   7      718.50      729.50     27.02 o 
   8  -6   7       62.33       54.49     12.14 o 
   9  -6   7       65.86      102.99     19.23 o 
  10  -6   7       85.42      104.01     17.73 o 
  11  -6   7      238.06      256.59     25.13 o 
  -8  -5   7      590.30      639.62     31.02 o 
  -7  -5   7      202.14      205.29     19.89 o 
  -6  -5   7     2183.11     2140.37     47.75 o 
  -5  -5   7     4100.02     4089.88     65.01 o 
  -4  -5   7     3480.63     3743.21     99.03 o 
  -3  -5   7     3341.68     3583.37     42.10 o 
  -2  -5   7      108.23      103.25      7.74 o 
  -1  -5   7     3652.34     3634.77     48.36 o 
   0  -5   7      452.78      454.23     16.26 o 
   1  -5   7     6447.67     6888.86     76.06 o 
   2  -5   7      535.15      599.93     17.78 o 
   3  -5   7      202.10      231.69     15.01 o 
   4  -5   7      784.10      760.85     15.95 o 
   5  -5   7      340.12      314.17     23.52 o 
   6  -5   7        6.45        5.11      7.82 o 
   7  -5   7      131.11       90.92     17.65 o 
   8  -5   7       64.56       72.73     13.77 o 
   9  -5   7      340.04      374.77     23.48 o 
  10  -5   7      374.12      359.32     27.69 o 
  11  -5   7       75.31      105.75     15.34 o 
  -9  -4   7        8.00       39.90     22.43 o 
  -8  -4   7      130.36      123.42     21.50 o 
  -7  -4   7       43.81       46.23     12.28 o 
  -6  -4   7       74.39       87.74     12.70 o 
  -5  -4   7      348.84      342.17     22.76 o 
  -4  -4   7     2297.97     2418.05     46.24 o 
  -3  -4   7      253.67      275.73     11.32 o 
  -2  -4   7       45.17       24.90      5.02 o 
  -1  -4   7     3560.94     3815.23     59.01 o 
   0  -4   7     1043.55     1112.97     23.46 o 
   1  -4   7       94.40      125.83      8.60 o 
   2  -4   7     5613.13     5774.61     50.61 o 
   3  -4   7     1070.44     1106.34     18.18 o 
   4  -4   7    12162.17    12116.84    121.46 o 
   5  -4   7     1602.65     1544.43     33.22 o 
   6  -4   7     3115.96     2988.76     51.43 o 
   7  -4   7     1753.14     1692.28    115.59 o 
   8  -4   7     3314.41     3206.87     70.19 o 
   9  -4   7      566.13      531.10     64.32 o 
  10  -4   7      359.20      340.20     25.05 o 
  11  -4   7      142.54      161.52     32.44 o 
 -10  -3   7      250.11      319.93     37.29 o 
  -9  -3   7      524.30      610.40     44.31 o 
  -8  -3   7      223.99      215.45     18.50 o 
  -7  -3   7      317.39      326.44     19.98 o 
  -6  -3   7      936.59      944.44     25.78 o 
  -5  -3   7       78.85       66.56      9.75 o 
  -4  -3   7      261.30      322.37     12.61 o 
  -3  -3   7     3286.62     3261.01     69.37 o 
  -2  -3   7      759.22      775.70     20.51 o 
  -1  -3   7      720.65      932.28     25.95 o 
   0  -3   7     1325.68     1290.16     34.24 o 
   1  -3   7     9262.04     9232.12    190.51 o 
   2  -3   7    18311.69    17536.14    125.76 o 
   3  -3   7     5550.41     5397.56    106.02 o 
   4  -3   7     1113.32     1126.96     26.14 o 
   5  -3   7     3878.70     3450.21     60.44 o 
   6  -3   7      324.97      334.32     34.15 o 
   7  -3   7      125.72      171.68     15.30 o 
   8  -3   7       28.73        7.83     10.85 o 
   9  -3   7      422.21      484.91     27.00 o 
  10  -3   7       67.69       75.88     24.55 o 
  11  -3   7        8.18       11.50     20.07 o 
 -10  -2   7        2.22        2.05     19.89 o 
  -9  -2   7        7.56       -5.28     14.85 o 
  -8  -2   7      218.32      201.11     25.79 o 
  -7  -2   7       15.39       30.43      9.53 o 
  -6  -2   7     2122.94     2233.58     34.98 o 
  -5  -2   7        7.80        1.07      5.45 o 
  -4  -2   7      596.23      644.05     16.44 o 
  -3  -2   7      301.68      227.85     11.21 o 
  -2  -2   7       34.71       27.25      6.06 o 
  -1  -2   7    11109.77    10504.90    101.42 o 
   0  -2   7     1444.99     1452.50     25.18 o 
   1  -2   7     2434.96     2245.74     31.68 o 
   2  -2   7     1582.28     1432.81     72.49 o 
   3  -2   7    11196.75    10745.41    106.76 o 
   4  -2   7        5.03       17.89     10.88 o 
   5  -2   7     1687.87     1613.75     33.84 o 
   6  -2   7      749.85      719.27     24.64 o 
   7  -2   7        2.15       -5.96      8.78 o 
   8  -2   7        0.88        9.01     10.58 o 
   9  -2   7        5.13       11.25     16.53 o 
  10  -2   7       18.38        7.02     19.08 o 
  11  -2   7       70.74       73.21     26.10 o 
 -11  -1   7       46.76       59.47     24.36 o 
 -10  -1   7      106.29      100.37     25.79 o 
  -9  -1   7        1.53       -2.42     15.66 o 
  -8  -1   7      106.57      110.78     14.59 o 
  -7  -1   7      100.92      140.11     11.21 o 
  -6  -1   7     4551.33     4653.66     52.86 o 
  -5  -1   7     2118.68     2087.35     61.84 o 
  -4  -1   7     4733.88     4859.08     48.89 o 
  -3  -1   7    21395.72    22456.03    160.32 o 
  -2  -1   7     4220.59     4206.51     51.72 o 
  -1  -1   7     3256.14     3363.44     43.17 o 
   0  -1   7       20.13       33.19      8.39 o 
   1  -1   7     5271.10     5215.92     57.33 o 
   2  -1   7      215.85      127.77     21.19 o 
   3  -1   7      700.50      661.52     22.16 o 
   4  -1   7      265.48      322.52     15.31 o 
   5  -1   7       99.44      118.32     11.54 o 
   6  -1   7       44.66       21.88      8.94 o 
   7  -1   7       28.26       20.50     10.28 o 
   8  -1   7      313.17      229.82     30.95 o 
   9  -1   7       13.25       -6.59     17.65 o 
  10  -1   7       14.67        8.89     19.70 o 
 -11   0   7       19.14       32.25     23.55 o 
 -10   0   7        6.15        0.57     12.10 o 
  -9   0   7       26.76        6.69     11.60 o 
  -8   0   7      214.42      228.78     17.71 o 
  -7   0   7       55.96       83.04      9.17 o 
  -6   0   7     3977.35     4098.94     47.86 o 
  -5   0   7      161.30      188.39      9.76 o 
  -4   0   7    18991.76    21618.94    193.09 o 
  -3   0   7      195.43      256.48     18.33 o 
  -2   0   7     7340.73     7685.02    114.41 o 
  -1   0   7     2253.97     2588.71     45.62 o 
   0   0   7       27.12       34.78      8.70 o 
   1   0   7       60.88       63.09      7.01 o 
   2   0   7      524.44      509.99     15.46 o 
   3   0   7     3423.22     3410.76     46.89 o 
   4   0   7     2169.70     2079.85     36.89 o 
   5   0   7     1442.63     1430.05     32.08 o 
   6   0   7     1170.09     1140.31     30.42 o 
   7   0   7      348.04      378.53     35.86 o 
   8   0   7     1606.06     1486.11     66.75 o 
   9   0   7      225.22      228.64     34.93 o 
  10   0   7      392.68      444.78     46.73 o 
 -11   1   7     1510.21     1606.37     69.01 o 
 -10   1   7      633.36      624.46     30.32 o 
  -9   1   7       49.26       57.02     13.95 o 
  -8   1   7     1753.25     1686.59     40.91 o 
  -7   1   7      484.56      501.14     27.03 o 
  -6   1   7      134.51       83.64     10.37 o 
  -5   1   7     1089.93     1196.88     41.02 o 
  -4   1   7      195.77      256.11     19.02 o 
  -3   1   7     1376.66     1423.83     40.02 o 
  -2   1   7     6444.91     6871.52    104.28 o 
  -1   1   7    14368.10    15096.01    137.15 o 
   0   1   7     2000.44     1825.28     39.62 o 
   1   1   7      121.95      127.10     11.06 o 
   2   1   7      186.53      158.90      9.88 o 
   3   1   7     3006.71     2753.39     41.05 o 
   4   1   7     1612.29     1566.39     31.19 o 
   5   1   7      966.80      948.85     48.10 o 
   6   1   7       33.65       77.31     23.49 o 
   7   1   7      179.71      207.01     30.64 o 
   8   1   7       90.16       85.20     25.92 o 
   9   1   7        1.77       -8.64     20.63 o 
  10   1   7        2.34       -5.28     24.11 o 
 -11   2   7       92.81       77.52     35.02 o 
 -10   2   7       39.46       11.17     12.06 o 
  -9   2   7        0.08       -5.09     10.23 o 
  -8   2   7      392.62      397.05     30.02 o 
  -7   2   7      340.12      323.04     25.79 o 
  -6   2   7      554.57      568.45     30.20 o 
  -5   2   7     1591.84     2062.45     55.06 o 
  -4   2   7      131.03      121.12     14.17 o 
  -3   2   7     3212.56     3270.70     64.76 o 
  -2   2   7     5016.19     5485.22     88.43 o 
  -1   2   7      389.85      347.77     14.92 o 
   0   2   7     2292.04     2073.21     48.88 o 
   1   2   7     6688.32     6175.54     95.24 o 
   2   2   7     3046.39     3098.68     42.03 o 
   3   2   7     3210.59     2923.05     41.92 o 
   4   2   7     1769.26     1782.92     63.20 o 
   5   2   7      521.86      450.81     39.28 o 
   6   2   7        5.95       11.25     19.70 o 
   7   2   7       12.81       31.82     22.81 o 
   8   2   7       52.44       82.78     29.58 o 
   9   2   7        8.42       25.36     25.79 o 
 -12   3   7        0.03      -14.23     19.64 o 
 -11   3   7       43.00       -0.44     16.78 o 
 -10   3   7      396.51      354.42     33.62 o 
  -9   3   7      286.44      298.80     29.15 o 
  -8   3   7     1338.80     1526.94     56.18 o 
  -7   3   7      266.37      274.87     24.36 o 
  -6   3   7     1463.85     1371.63     47.67 o 
  -5   3   7     4038.01     3982.71     81.85 o 
  -4   3   7     5410.66     5614.80     97.63 o 
  -3   3   7     3425.67     3501.20     68.36 o 
  -2   3   7     9008.34     9443.85     97.27 o 
  -1   3   7     2829.23     3057.07     43.21 o 
   0   3   7      531.94      522.06     16.54 o 
   1   3   7        7.34        7.32      5.42 o 
   2   3   7      711.11      619.67     16.51 o 
   3   3   7       79.02       40.77     18.58 o 
   4   3   7       39.91       44.19     20.26 o 
   5   3   7        3.27        1.18     19.20 o 
   6   3   7      156.12      171.90     32.13 o 
   7   3   7       75.67       81.78     28.40 o 
   8   3   7        2.79      -16.72     22.25 o 
   9   3   7        1.93      -14.23     23.24 o 
 -12   4   7        1.81      -12.99     16.34 o 
 -11   4   7        1.06       11.87     19.02 o 
 -10   4   7      317.72      314.77     32.94 o 
  -9   4   7      141.89      115.28     22.43 o 
  -8   4   7      645.01      640.05     36.60 o 
  -7   4   7      598.00      582.37     32.88 o 
  -6   4   7      260.25      226.83     21.19 o 
  -5   4   7      202.79      193.77     19.51 o 
  -4   4   7     2430.09     2538.37     59.54 o 
  -3   4   7      347.10      459.57     23.24 o 
  -2   4   7     1929.31     1925.48     34.36 o 
  -1   4   7     1289.81     1486.15     38.62 o 
   0   4   7      826.53      859.97     24.11 o 
   1   4   7      664.32      692.04     31.35 o 
   3   4   7     3428.52     3400.90     93.65 o 
   4   4   7       86.09      121.19     26.97 o 
   5   4   7      176.13      211.98     34.18 o 
   6   4   7      180.89      130.45     31.51 o 
   7   4   7      289.67      400.04     44.93 o 
   8   4   7      302.40      268.53     43.25 o 
 -12   5   7       65.89      102.73     27.03 o 
 -11   5   7      186.63      233.92     32.69 o 
 -10   5   7      798.62      760.05     44.50 o 
  -9   5   7      447.53      446.71     34.06 o 
  -8   5   7      112.74      130.76     21.01 o 
  -7   5   7      761.64      766.14     38.59 o 
  -6   5   7      247.28      246.60     22.25 o 
  -5   5   7       80.11       89.86     15.54 o 
  -4   5   7      317.31      378.04     23.06 o 
  -3   5   7     2673.80     2942.06     46.87 o 
  -2   5   7     1249.57     1145.69     26.64 o 
  -1   5   7        6.96        8.72      6.58 o 
   0   5   7      357.21      333.83     25.64 o 
   1   5   7     1746.74     1688.52     60.03 o 
   2   5   7      253.62      257.97     30.14 o 
   3   5   7      809.38      835.00     49.65 o 
   4   5   7       56.93       53.07     25.54 o 
   5   5   7       40.76       29.40     23.93 o 
   6   5   7       82.53      100.37     32.50 o 
   7   5   7       29.24       80.42     30.76 o 
 -12   6   7       75.33       52.58     24.36 o 
 -11   6   7       20.57       10.13     18.89 o 
 -10   6   7       33.62        8.39     15.97 o 
  -9   6   7        1.68       -9.69     14.85 o 
  -8   6   7       19.77       39.46     16.90 o 
  -7   6   7      659.55      640.29     36.67 o 
  -6   6   7      719.97      796.09     38.53 o 
  -5   6   7       34.37       39.59     13.24 o 
  -4   6   7        3.12       17.46     10.56 o 
  -3   6   7      307.15      288.07     23.68 o 
  -2   6   7     1465.12     1457.84     31.49 o 
  -1   6   7      251.48      247.28     24.98 o 
   0   6   7     3397.26     3313.95     87.13 o 
   1   6   7      648.62      610.65     40.46 o 
   2   6   7     1877.51     1908.51     71.72 o 
   3   6   7      165.21      146.79     29.40 o 
   4   6   7        5.76       -3.42     22.12 o 
   5   6   7       69.98       56.62     30.27 o 
   6   6   7        8.78      -24.55     22.06 o 
 -11   7   7        6.97       -6.65     17.77 o 
 -10   7   7       49.69       24.80     19.89 o 
  -9   7   7       25.73       26.29     17.71 o 
  -8   7   7     1831.08     1835.86     65.63 o 
  -6   7   7     3086.18     3032.06     77.06 o 
  -5   7   7     1318.57     1369.77     47.17 o 
  -4   7   7      610.92      672.45     24.36 o 
  -3   7   7      316.52      313.19     17.04 o 
  -2   7   7     1272.63     1156.29     50.09 o 
  -1   7   7      109.23      119.63     22.31 o 
   0   7   7       62.47       62.08     19.33 o 
   1   7   7      674.05      744.14     48.78 o 
   2   7   7        4.86       14.29     21.19 o 
   3   7   7      348.06      399.17     42.94 o 
   4   7   7       42.74       24.55     28.34 o 
   5   7   7      120.82      149.40     36.67 o 
   6   7   7       28.47        8.82     29.77 o 
 -11   8   7      168.00      136.54     29.83 o 
 -10   8   7      292.83      377.23     38.10 o 
  -9   8   7      734.05      695.67     46.05 o 
  -8   8   7       24.71       20.26     16.47 o 
  -7   8   7      208.61      213.78     25.92 o 
  -6   8   7     1388.58     1581.38     55.19 o 
  -5   8   7       16.77       29.86     10.37 o 
  -4   8   7       16.73        9.16      8.57 o 
  -3   8   7      407.51      485.80     35.24 o 
  -2   8   7        9.48       20.38     15.72 o 
  -1   8   7        3.22      -12.74     13.67 o 
   0   8   7       22.07       27.84     18.77 o 
   1   8   7       17.25       13.98     21.07 o 
   2   8   7        0.78      -18.52     21.32 o 
   3   8   7      278.45      315.77     42.38 o 
   4   8   7       86.20      103.10     33.75 o 
   5   8   7      317.47      317.02     28.93 o 
 -11   9   7      328.36      304.77     38.59 o 
 -10   9   7      804.08      917.16     54.81 o 
  -9   9   7       72.28       87.19     25.36 o 
  -8   9   7      120.17      105.46     23.99 o 
  -7   9   7      265.33      291.65     29.71 o 
  -6   9   7      277.00      243.49     26.54 o 
  -5   9   7      356.84      334.48     21.79 o 
  -4   9   7      341.64      406.81     35.98 o 
  -3   9   7      384.89      329.06     34.74 o 
  -2   9   7       57.19       76.94     21.25 o 
  -1   9   7      168.54      161.46     28.34 o 
   0   9   7       25.74       16.90     21.19 o 
   1   9   7       83.79      118.82     31.63 o 
   2   9   7        5.60       -6.84     23.12 o 
   3   9   7       86.21       87.13     31.45 o 
 -10  10   7       95.99       74.45     26.60 o 
  -9  10   7      127.86      127.09     28.46 o 
  -8  10   7        8.73       41.02     21.75 o 
  -7  10   7      121.36      115.28     24.05 o 
  -6  10   7        3.12        3.15     11.46 o 
  -5  10   7      263.64      308.12     35.11 o 
  -4  10   7      493.43      462.06     40.64 o 
  -3  10   7     1128.54     1070.53     56.68 o 
  -2  10   7     1042.30     1089.36     59.60 o 
   0  10   7     1864.58     1755.26     79.98 o 
   1  10   7      262.86      196.88     37.10 o 
   2  10   7      487.69      341.68     45.62 o 
  -9  11   7       96.31      103.23     27.28 o 
  -8  11   7       78.56       89.24     24.98 o 
  -7  11   7      248.02      265.26     23.29 o 
  -6  11   7      427.80      407.31     41.82 o 
  -5  11   7      302.36      275.62     35.67 o 
  -4  11   7      440.13      354.61     39.03 o 
  -3  11   7      146.47      148.22     31.38 o 
  -2  11   7      463.84      526.01     47.48 o 
  -1  11   7       56.78       56.68     28.53 o 
   0  11   7       53.48       22.75     25.17 o 
  -7  12   7      464.27      475.61     46.49 o 
  -6  12   7      428.39      466.10     45.49 o 
  -5  12   7      411.17      358.96     43.07 o 
  -4  12   7       22.90       -0.68     22.99 o 
  -3  12   7      155.96      183.70     36.11 o 
  -2  12   7       26.48       31.51     26.04 o 
   1 -13   8       81.62       70.47     26.23 o 
   2 -13   8       25.81       36.36     22.75 o 
   3 -13   8      137.95      140.58     28.03 o 
   4 -13   8      171.41      167.36     29.58 o 
   6 -13   8        3.58        1.43     17.15 o 
   7 -13   8       10.49       -4.91     18.46 o 
  -1 -12   8      257.13      324.59     41.14 o 
   0 -12   8      289.01      330.18     38.84 o 
   1 -12   8      417.14      433.41     40.71 o 
   2 -12   8      548.71      507.49     41.82 o 
   3 -12   8      303.87      263.07     32.13 o 
   4 -12   8       51.29       53.53     13.80 o 
   5 -12   8       73.68       65.13     20.63 o 
   6 -12   8      104.71       84.33     22.75 o 
   7 -12   8       38.83       37.66     20.51 o 
   8 -12   8        8.37       13.24     19.89 o 
   9 -12   8        2.60        2.61     21.07 o 
  -3 -11   8        3.57       11.06     20.20 o 
  -2 -11   8        5.34       -7.21     16.10 o 
  -1 -11   8       14.20       13.30     19.33 o 
   0 -11   8      251.95      288.86     34.43 o 
   1 -11   8      218.46      190.98     28.65 o 
   2 -11   8       99.14      113.79     23.68 o 
   3 -11   8       48.73       43.46     11.79 o 
   4 -11   8      221.29      184.03     17.33 o 
   5 -11   8       13.16       -8.27     13.80 o 
   6 -11   8      133.52      103.16     22.19 o 
   7 -11   8      181.47      214.40     29.52 o 
   8 -11   8      293.95      339.32     35.67 o 
   9 -11   8      109.15      125.04     27.84 o 
  10 -11   8      132.94      178.79     33.50 o 
  -4 -10   8        0.67       -4.54     16.28 o 
  -3 -10   8        6.17      -21.16     14.11 o 
  -2 -10   8      252.84      246.72     32.13 o 
  -1 -10   8        9.13        6.15     17.34 o 
   0 -10   8       76.10      108.51     23.43 o 
   1 -10   8       54.84       46.86     18.89 o 
   2 -10   8      244.41      237.95     27.69 o 
   3 -10   8      234.89      234.38     22.99 o 
   4 -10   8      233.68      256.66     51.95 o 
   5 -10   8      557.27      575.41     36.85 o 
   6 -10   8      385.40      414.58     32.81 o 
   7 -10   8      175.18      188.05     27.03 o 
   8 -10   8      388.39      343.36     34.55 o 
   9 -10   8       61.11       10.81     17.59 o 
  10 -10   8        7.89        1.68     21.63 o 
  -5  -9   8       42.24       52.33     22.81 o 
  -4  -9   8        0.91        0.68     15.79 o 
  -3  -9   8        1.97       -2.86     15.41 o 
  -2  -9   8      308.73      336.52     34.12 o 
  -1  -9   8        0.57       -9.82     11.37 o 
   0  -9   8      120.56      119.38     21.50 o 
   1  -9   8      147.91      148.69     13.77 o 
   2  -9   8      145.73      135.15     13.30 o 
   3  -9   8      427.68      422.89     19.40 o 
   4  -9   8      322.86      271.04     33.12 o 
   5  -9   8     2084.99     1952.58     62.58 o 
   6  -9   8      549.61      533.28     36.29 o 
   7  -9   8      372.95      363.06     32.44 o 
   8  -9   8       43.45       33.25     17.71 o 
   9  -9   8        8.69       10.63     18.40 o 
  10  -9   8        3.90       12.62     18.89 o 
  11  -9   8        8.33       33.37     25.54 o 
  -6  -8   8       24.36       34.74     21.07 o 
  -5  -8   8       53.33       18.83     18.08 o 
  -4  -8   8      900.42      884.59     49.53 o 
  -3  -8   8      779.76      816.79     46.11 o 
  -2  -8   8     1856.63     1896.33     66.87 o 
  -1  -8   8       58.90       67.74     17.59 o 
   0  -8   8     1641.91     1725.52     37.57 o 
   1  -8   8      919.59      867.45     29.52 o 
   2  -8   8     1013.90      996.98     27.71 o 
   3  -8   8      137.26      145.27     12.66 o 
   4  -8   8      142.16      140.13     12.13 o 
   5  -8   8      248.88      255.42     24.73 o 
   6  -8   8        9.36       11.56     13.36 o 
   7  -8   8      239.21      168.17     24.49 o 
   8  -8   8        9.31       21.63     17.71 o 
   9  -8   8        2.33       -2.05     17.34 o 
  10  -8   8        2.38       33.06     21.63 o 
  11  -8   8        4.87        7.33     21.19 o 
  -7  -7   8       40.65       51.40     22.37 o 
  -6  -7   8        9.94      -15.04     13.36 o 
  -5  -7   8        2.81        6.28     14.54 o 
  -4  -7   8        4.39        6.77     13.92 o 
  -3  -7   8      906.16      958.73     46.92 o 
  -2  -7   8      331.06      285.39     16.69 o 
  -1  -7   8       63.04       66.88     10.05 o 
   0  -7   8      326.00      360.51     47.20 o 
   1  -7   8       37.98       43.78      8.88 o 
   2  -7   8     5123.33     4987.24     66.15 o 
   3  -7   8      235.04      233.77     24.30 o 
   4  -7   8       29.69       47.30      8.26 o 
   5  -7   8      870.32      883.85     39.65 o 
   6  -7   8     1220.16     1148.65     47.60 o 
   7  -7   8      337.10      352.04     20.92 o 
   8  -7   8      185.71      218.38     40.36 o 
   9  -7   8      806.10      789.53     33.15 o 
  10  -7   8      552.57      576.20     33.00 o 
  11  -7   8      344.85      482.90     31.26 o 
  -8  -6   8      285.94      361.44     36.23 o 
  -7  -6   8     1061.16     1167.36     57.17 o 
  -6  -6   8        2.84      -13.55     11.93 o 
  -5  -6   8     1683.60     1739.79     64.26 o 
  -4  -6   8      326.15      293.39     28.21 o 
  -3  -6   8      892.14      918.00     26.50 o 
  -2  -6   8      458.52      459.40     18.86 o 
  -1  -6   8       44.55       38.89     15.91 o 
   0  -6   8       14.41       12.76      6.31 o 
   1  -6   8      816.16      819.97     22.95 o 
   2  -6   8      217.95      224.35     13.01 o 
   3  -6   8       57.54       42.83      7.73 o 
   4  -6   8      642.18      653.71     19.58 o 
   5  -6   8       54.83       58.12      9.83 o 
   6  -6   8     1853.62     1777.85     39.64 o 
   7  -6   8      185.99      190.09     16.69 o 
   8  -6   8      303.43      305.02     22.37 o 
   9  -6   8      262.84      290.78     45.46 o 
  10  -6   8       80.00      114.78     29.89 o 
  11  -6   8       26.84       28.00     16.90 o 
  -8  -5   8       21.56       39.90     19.39 o 
  -7  -5   8       18.52        1.74     14.98 o 
  -6  -5   8       15.80       27.61     11.38 o 
  -5  -5   8      385.94      376.26     21.06 o 
  -4  -5   8     1383.66     1386.82     32.67 o 
  -3  -5   8      902.67      950.13     22.00 o 
  -2  -5   8     1366.68     1400.08     36.32 o 
  -1  -5   8      566.66      648.28     23.96 o 
   0  -5   8     7467.00     7723.60     85.00 o 
   1  -5   8     6268.06     6421.39     73.47 o 
   2  -5   8      308.37      296.35     13.57 o 
   3  -5   8       78.65       81.48      6.45 o 
   4  -5   8      622.22      618.39     14.94 o 
   5  -5   8     3893.78     3846.45     57.88 o 
   6  -5   8     1744.95     1773.37     39.09 o 
   7  -5   8      803.04      857.92     42.10 o 
   8  -5   8      673.14      609.02     26.78 o 
   9  -5   8      240.77      224.81     23.43 o 
  10  -5   8       44.87       23.05     14.57 o 
  11  -5   8        0.00       -4.14     13.59 o 
  -9  -4   8       85.89       78.37     24.80 o 
  -8  -4   8        3.87       11.90     11.31 o 
  -7  -4   8       94.03       95.45     14.37 o 
  -6  -4   8      372.09      363.90     20.61 o 
  -5  -4   8     1916.46     2040.24     33.62 o 
  -4  -4   8     4440.48     4515.82     69.88 o 
  -3  -4   8      467.19      436.73     13.24 o 
  -2  -4   8     4075.07     3815.67     54.55 o 
  -1  -4   8     1950.93     1786.43     66.47 o 
   0  -4   8     6043.21     6040.09     69.27 o 
   1  -4   8     6593.76     6581.80     72.78 o 
   2  -4   8     7761.84     7894.00     99.43 o 
   3  -4   8      350.77      333.84     12.29 o 
   4  -4   8      591.46      487.50     18.16 o 
   5  -4   8        2.49        9.57     10.91 o 
   6  -4   8      393.08      364.74     19.67 o 
   7  -4   8       97.53      104.07     13.66 o 
   8  -4   8       33.11       23.25     20.79 o 
   9  -4   8       45.47       59.09     14.30 o 
  10  -4   8        0.00       12.44     12.78 o 
  11  -4   8        9.82       22.06     21.63 o 
 -10  -3   8       12.42       16.10     19.58 o 
  -9  -3   8       65.01       50.71     22.43 o 
  -8  -3   8        3.23        4.62     10.32 o 
  -7  -3   8        1.65        0.13      8.81 o 
  -6  -3   8       32.70       30.78      8.42 o 
  -5  -3   8     3381.12     3434.04     43.71 o 
  -4  -3   8      225.92      239.82     11.06 o 
  -3  -3   8     7171.17     8158.53     73.88 o 
  -2  -3   8      159.34      175.67     21.04 o 
  -1  -3   8      515.08      451.49     22.25 o 
   0  -3   8    11930.11    11821.18    113.35 o 
   1  -3   8        1.12       -2.00      4.06 o 
   2  -3   8      175.57      167.37      7.72 o 
   3  -3   8       20.90       27.75      6.80 o 
   4  -3   8       28.91       30.35     11.75 o 
   5  -3   8     1367.39     1307.71     31.31 o 
   6  -3   8      147.16      117.63     12.95 o 
   7  -3   8     2855.72     2625.08     50.87 o 
   8  -3   8      321.08      328.05     21.45 o 
   9  -3   8     1551.60     1521.55     44.60 o 
  10  -3   8      174.39      137.65     29.27 o 
  11  -3   8      405.86      578.46     51.40 o 
 -10  -2   8      599.95      653.16     45.62 o 
  -9  -2   8      609.46      614.32     42.76 o 
  -8  -2   8       48.03       41.23     10.61 o 
  -7  -2   8     2722.12     2760.19     42.04 o 
  -6  -2   8      216.29      228.19     12.60 o 
  -5  -2   8     3322.69     3181.96     68.00 o 
  -4  -2   8     1171.37     1342.43     29.37 o 
  -3  -2   8      593.09      634.29     14.24 o 
  -2  -2   8     2042.85     2246.74     36.54 o 
  -1  -2   8      898.78      997.79     22.71 o 
   0  -2   8     1823.85     2066.67     32.23 o 
   1  -2   8      709.92      750.99     18.15 o 
   2  -2   8     6688.01     6844.56     73.72 o 
   3  -2   8     4262.73     4415.73     56.83 o 
   4  -2   8      385.67      362.33     15.93 o 
   5  -2   8      318.93      320.17     16.75 o 
   6  -2   8     1018.66     1023.33     64.97 o 
   7  -2   8        3.96       -0.05     14.32 o 
   8  -2   8      160.63      168.04     17.54 o 
   9  -2   8      307.88      250.51     33.31 o 
  10  -2   8        3.05        9.57     20.45 o 
  11  -2   8        3.21       -5.41     21.50 o 
 -11  -1   8       19.92       13.80     20.14 o 
 -10  -1   8       40.29       31.38     21.69 o 
  -9  -1   8       52.90       44.90     13.15 o 
  -8  -1   8      647.78      705.45     33.58 o 
  -7  -1   8     1908.11     1999.14     34.59 o 
  -6  -1   8        2.80       16.10     12.11 o 
  -5  -1   8       92.16       84.91      8.07 o 
  -4  -1   8     1793.09     2257.60     30.41 o 
  -3  -1   8     1946.28     2376.10     38.66 o 
  -2  -1   8     7902.59     8204.16     86.39 o 
  -1  -1   8     1150.16     1333.54     37.72 o 
   0  -1   8     2370.47     2393.31     35.33 o 
   1  -1   8      147.90      118.85     15.26 o 
   2  -1   8     9074.66     8310.85     88.99 o 
   3  -1   8     1718.98     1690.04     49.10 o 
   4  -1   8     1015.14      833.38     23.42 o 
   5  -1   8     1062.43     1019.09     32.22 o 
   6  -1   8      796.63      785.47     26.37 o 
   7  -1   8      125.81      135.30     14.82 o 
   8  -1   8      324.55      343.98     37.04 o 
   9  -1   8      127.31       60.41     23.37 o 
  10  -1   8       29.98       43.07     23.68 o 
 -11   0   8       38.77       23.06     22.12 o 
 -10   0   8      570.93      557.27     29.64 o 
  -9   0   8     1351.81     1297.95     39.57 o 
  -8   0   8        0.09        0.88      6.72 o 
  -7   0   8      789.89      769.53     21.15 o 
  -6   0   8      491.71      530.25     16.80 o 
  -5   0   8      439.64      473.65     18.08 o 
  -4   0   8     8518.42     9399.33    138.21 o 
  -3   0   8     6823.68     6933.92    111.68 o 
  -2   0   8      383.74      302.16     21.38 o 
  -1   0   8      177.20      129.98      8.27 o 
   0   0   8     5688.09     5483.28     61.12 o 
   1   0   8     2885.82     2785.58     39.59 o 
   2   0   8        6.09        3.89      7.61 o 
   3   0   8       78.72       63.71     15.26 o 
   4   0   8      854.06      764.71     52.27 o 
   5   0   8      554.57      555.43     21.00 o 
   6   0   8      245.62      253.12     29.83 o 
   7   0   8      193.87      185.32     29.27 o 
   8   0   8        0.64       -3.54     18.15 o 
   9   0   8        0.90       13.05     21.19 o 
  10   0   8       14.85       23.18     23.68 o 
 -11   1   8        2.22        8.01     14.37 o 
 -10   1   8        7.01        9.15     13.02 o 
  -9   1   8       29.94       32.82     12.36 o 
  -8   1   8        2.44        6.00     12.09 o 
  -7   1   8     2014.07     2032.06     42.83 o 
  -6   1   8     1724.38     1871.04     56.62 o 
  -5   1   8     3145.24     3253.17     73.15 o 
  -4   1   8     1432.06     1656.63     47.11 o 
  -3   1   8    17233.58    18564.91    241.81 o 
  -2   1   8      634.05      570.19     26.47 o 
  -1   1   8      113.26      159.58     24.42 o 
   0   1   8      651.76      679.16     18.37 o 
   1   1   8      148.37      150.89      9.98 o 
   2   1   8      678.57      669.99     26.82 o 
   3   1   8       52.06       42.90      9.51 o 
   4   1   8        8.93        8.09      8.20 o 
   5   1   8       42.63       59.10     20.07 o 
   6   1   8       29.87       67.12     22.50 o 
   7   1   8      944.90      905.10     54.13 o 
   8   1   8      277.27      281.71     37.85 o 
   9   1   8      559.11      546.27     49.41 o 
 -11   2   8      621.70      660.43     46.49 o 
 -10   2   8      951.02     1068.61     53.07 o 
  -9   2   8     1613.03     1646.01     62.02 o 
  -8   2   8     2878.77     2850.09     78.06 o 
  -7   2   8     2474.95     2445.52     68.61 o 
  -6   2   8      135.11      194.27     20.45 o 
  -5   2   8     1146.60     1221.24     42.45 o 
  -4   2   8     2533.48     2742.08     63.02 o 
  -3   2   8     4470.26     5022.36     88.81 o 
  -2   2   8     3266.54     3954.67     51.81 o 
  -1   2   8      118.77      169.52     10.70 o 
   0   2   8      168.55      185.82     11.32 o 
   1   2   8       73.96       87.54      8.49 o 
   2   2   8     3623.19     3543.20     48.00 o 
   3   2   8      255.39      262.39     13.45 o 
   4   2   8      559.85      524.39     38.22 o 
   5   2   8        1.99        2.24     17.65 o 
   6   2   8      144.97       95.21     25.73 o 
   7   2   8       41.06       57.80     23.99 o 
   8   2   8        1.10       14.36     21.75 o 
   9   2   8        3.10      -15.60     22.37 o 
 -12   3   8       64.98       22.06     22.12 o 
 -11   3   8      109.94       38.78     22.19 o 
 -10   3   8        3.88       -3.54     14.29 o 
  -9   3   8       63.06       63.33     18.52 o 
  -8   3   8      786.38      838.60     42.82 o 
  -7   3   8      239.20      237.65     23.62 o 
  -6   3   8      470.80      426.45     27.84 o 
  -5   3   8     1192.61     1242.12     42.69 o 
  -4   3   8       20.96       37.54     11.25 o 
  -3   3   8      397.07      501.15     25.23 o 
  -2   3   8      442.93      492.20     24.17 o 
  -1   3   8     1107.02     1091.81     25.60 o 
   0   3   8      146.19      161.42     11.35 o 
   1   3   8     2376.98     2538.88     38.27 o 
   2   3   8     2635.96     2533.36     38.08 o 
   3   3   8     4921.63     4836.04    112.30 o 
   4   3   8     4503.20     4538.86    114.04 o 
   5   3   8      550.94      542.16     44.50 o 
   6   3   8     1587.86     1632.40     73.64 o 
   7   3   8       94.50      110.81     31.45 o 
   8   3   8      389.94      513.58     50.84 o 
 -12   4   8      205.49      277.67     35.11 o 
 -11   4   8       11.45      -11.56     16.78 o 
 -10   4   8      188.63      221.99     29.64 o 
  -9   4   8        3.88        0.81     14.98 o 
  -8   4   8      379.09      450.31     32.75 o 
  -7   4   8      123.63      140.64     21.01 o 
  -6   4   8     1519.43     1609.40     52.76 o 
  -5   4   8     2212.51     2329.06     61.09 o 
  -4   4   8     1508.30     1532.34     45.86 o 
  -3   4   8     1281.87     1243.99     76.16 o 
  -2   4   8      401.55      608.34     20.03 o 
  -1   4   8     1694.43     1748.89     43.13 o 
   0   4   8     2178.34     2284.94     37.71 o 
   1   4   8     2359.75     2437.63     70.72 o 
   2   4   8      805.63      657.01     40.33 o 
   3   4   8       16.55       35.11     20.51 o 
   4   4   8       92.10       65.63     26.04 o 
   5   4   8        6.54       19.27     22.75 o 
   6   4   8      949.56      885.21     58.85 o 
   7   4   8       15.86       19.08     25.29 o 
   8   4   8        6.82       12.06     26.29 o 
 -12   5   8       12.79      -21.88     16.10 o 
 -11   5   8       11.41       26.60     18.95 o 
 -10   5   8       42.92       54.32     19.89 o 
  -9   5   8       27.51       57.49     19.70 o 
  -8   5   8      856.99      902.80     45.30 o 
  -7   5   8      704.14      782.36     41.45 o 
  -6   5   8      678.13      658.56     34.93 o 
  -5   5   8     2576.57     2790.68     68.80 o 
  -4   5   8     1187.94     1103.04     39.09 o 
  -3   5   8      883.06      824.37     24.61 o 
  -2   5   8     1320.88     1216.37     31.17 o 
  -1   5   8      580.81      570.54     20.17 o 
   1   5   8     1686.68     1512.58     58.60 o 
   2   5   8        0.85       32.01     19.02 o 
   3   5   8       53.28       94.84     26.16 o 
   4   5   8       83.69      119.07     29.08 o 
   5   5   8        8.14       23.99     25.23 o 
   6   5   8       79.76       72.65     30.08 o 
   7   5   8      220.51      319.62     46.67 o 
 -11   6   8      260.81      239.76     32.69 o 
 -10   6   8      237.77      240.88     30.51 o 
  -9   6   8      141.40      115.47     23.74 o 
  -8   6   8      736.99      876.14     46.17 o 
  -7   6   8     1622.30     1754.89     60.84 o 
  -6   6   8     1279.04     1352.55     50.96 o 
  -5   6   8      126.36      189.36     20.26 o 
  -4   6   8      437.26      487.41     24.14 o 
  -3   6   8       25.55       47.19      9.21 o 
  -2   6   8       82.80       59.29      9.75 o 
  -1   6   8       18.25       36.98     14.54 o 
   0   6   8      785.68      720.96     41.58 o 
   1   6   8      321.33      255.55     30.95 o 
   2   6   8        1.40       24.55     21.32 o 
   3   6   8      237.11      184.57     31.94 o 
   4   6   8      237.98      153.07     34.06 o 
   5   6   8       10.02       21.13     24.61 o 
   6   6   8        0.03        3.60     26.16 o 
 -11   7   8       80.33       78.68     23.62 o 
 -10   7   8       75.78       67.62     23.86 o 
  -9   7   8      467.19      429.06     37.10 o 
  -8   7   8      788.48      857.93     46.61 o 
  -7   7   8      688.71      748.80     40.77 o 
  -6   7   8     2023.86     1976.25     62.71 o 
  -5   7   8      423.76      460.44     29.71 o 
  -4   7   8       13.45       11.14      8.29 o 
  -3   7   8       70.37       96.63     11.94 o 
  -2   7   8      268.51      285.75     28.21 o 
  -1   7   8     1084.15      944.62     48.54 o 
   0   7   8       46.09       19.33     18.40 o 
   1   7   8      159.00      178.17     29.58 o 
   2   7   8      498.80      505.37     43.94 o 
   3   7   8      768.89      787.39     57.55 o 
   4   7   8      680.03      694.36     55.87 o 
   5   7   8      179.11      270.52     42.57 o 
 -11   8   8       48.95        7.46     19.76 o 
 -10   8   8      110.13      119.07     28.03 o 
  -9   8   8       80.87       78.06     23.24 o 
  -8   8   8      151.95      143.68     25.73 o 
  -7   8   8      218.27      170.41     23.99 o 
  -6   8   8       78.15       44.06     18.08 o 
  -5   8   8      611.29      657.87     61.71 o 
  -4   8   8       45.20       30.78     10.18 o 
  -3   8   8      604.96      638.62     41.20 o 
  -2   8   8       95.35       88.06     21.44 o 
  -1   8   8      757.22      753.59     47.54 o 
   0   8   8      266.06      310.36     34.99 o 
   1   8   8      181.63      229.07     34.80 o 
   2   8   8       89.03       49.84     26.35 o 
   3   8   8       55.26       11.56     25.23 o 
   4   8   8       41.89       27.97     30.02 o 
 -10   9   8      181.27      157.04     30.89 o 
  -8   9   8      322.98      260.46     30.20 o 
  -7   9   8      308.40      290.60     30.76 o 
  -6   9   8     2461.48     2553.19     56.75 o 
  -5   9   8      723.07      752.21     29.86 o 
  -4   9   8      944.83     1008.45     53.26 o 
  -3   9   8      504.33      557.27     41.64 o 
  -2   9   8      824.29      905.97     52.82 o 
  -1   9   8      377.08      359.83     38.53 o 
   0   9   8      445.77      443.97     42.94 o 
   1   9   8      648.20      581.38     49.90 o 
   2   9   8        0.41       -4.97     26.72 o 
   3   9   8       63.31       30.70     27.97 o 
  -9  10   8      123.09      114.04     25.92 o 
  -8  10   8      745.81      894.97     50.90 o 
  -7  10   8      162.96      199.65     31.54 o 
  -6  10   8      634.36      676.11     31.35 o 
  -5  10   8      312.33      303.83     35.67 o 
  -4  10   8      211.31      233.79     33.75 o 
  -3  10   8        1.15       -1.93     17.46 o 
  -2  10   8       16.80       10.88     19.89 o 
  -1  10   8       21.60       44.75     25.98 o 
   0  10   8        5.27       -4.04     22.25 o 
   1  10   8      110.66      137.65     35.98 o 
   2  10   8        1.03      -10.75     27.90 o 
  -9  11   8       42.49        1.55     22.12 o 
  -8  11   8       34.92        7.77     21.25 o 
  -7  11   8      135.41      159.22     33.25 o 
  -6  11   8      301.39      309.74     38.34 o 
  -5  11   8      229.62      238.58     35.67 o 
  -4  11   8        1.36       -5.84     18.46 o 
  -3  11   8       71.79       38.78     24.55 o 
  -2  11   8       56.64       34.18     23.68 o 
  -1  11   8      385.75      407.06     46.55 o 
   0  11   8       99.79       72.52     33.99 o 
  -6  12   8       48.00       52.27     26.04 o 
  -5  12   8      137.52      122.43     31.76 o 
  -4  12   8       12.70      -12.68     18.64 o 
  -3  12   8        2.92       29.89     25.48 o 
   1 -13   9       55.23       13.67     20.63 o 
   2 -13   9        1.06      -12.18     16.16 o 
   3 -13   9       57.05       26.16     20.45 o 
   4 -13   9       64.57       87.13     25.17 o 
   5 -13   9        2.44       33.00     18.95 o 
   6 -13   9       17.80       -7.15     17.53 o 
   7 -13   9       90.80       94.46     24.55 o 
  -1 -12   9       16.03       31.63     22.68 o 
   0 -12   9       16.43       12.74     21.01 o 
   1 -12   9        1.56        3.85     19.76 o 
   2 -12   9       42.75       65.75     23.24 o 
   3 -12   9       36.53       25.67     19.76 o 
   4 -12   9      506.69      525.52     27.17 o 
   5 -12   9      245.59      254.18     29.95 o 
   6 -12   9      322.72      305.57     32.50 o 
   7 -12   9       91.01       80.48     23.37 o 
   8 -12   9      319.14      348.08     37.41 o 
   9 -12   9      153.94      177.86     34.24 o 
  -3 -11   9      136.78      172.52     32.94 o 
  -2 -11   9      148.33      170.09     31.82 o 
  -1 -11   9      533.06      527.44     44.87 o 
   0 -11   9      239.82      270.59     33.43 o 
   1 -11   9       23.90       43.38     21.07 o 
   2 -11   9      156.46      182.83     26.72 o 
   3 -11   9      498.46      544.97     38.31 o 
   4 -11   9      192.42      212.04     18.06 o 
   5 -11   9      294.90      330.37     31.45 o 
   6 -11   9      280.83      289.10     30.95 o 
   7 -11   9       53.38       72.03     21.75 o 
   8 -11   9      204.63      254.12     32.32 o 
   9 -11   9      131.28      147.10     28.90 o 
  -4 -10   9        5.54        2.98     16.47 o 
  -3 -10   9       13.89       13.42     18.27 o 
  -2 -10   9        3.91       -8.70     15.47 o 
  -1 -10   9      529.03      559.44     41.95 o 
   0 -10   9      384.18      391.58     34.99 o 
   1 -10   9      356.91      459.20     36.29 o 
   2 -10   9       25.30       17.75     10.15 o 
   3 -10   9     1239.96     1243.06     35.13 o 
   4 -10   9      297.43      291.05     18.69 o 
   5 -10   9      104.89       68.42     19.33 o 
   6 -10   9       48.32       58.98     19.14 o 
   7 -10   9      103.76      102.73     23.86 o 
   8 -10   9       16.86        6.96     16.66 o 
   9 -10   9       16.80       13.55     17.46 o 
  10 -10   9      226.89      248.21     35.61 o 
  -5  -9   9      103.36      112.17     26.85 o 
  -4  -9   9      222.83      186.63     29.83 o 
  -3  -9   9      644.18      674.72     45.86 o 
  -2  -9   9      571.57      575.48     41.45 o 
  -1  -9   9      435.90      518.55     37.72 o 
   0  -9   9        5.97       -0.94      8.47 o 
   1  -9   9       26.73       28.93      9.66 o 
   2  -9   9       15.55       31.92      9.28 o 
   3  -9   9      529.04      502.90     22.08 o 
   4  -9   9       25.27       26.91      9.45 o 
   5  -9   9      366.05      316.45     27.90 o 
   6  -9   9      401.34      424.34     33.56 o 
   7  -9   9        7.23       -7.77     14.11 o 
   8  -9   9       30.00       37.04     19.70 o 
   9  -9   9        9.47       21.38     18.52 o 
  10  -9   9        0.36       -2.73     20.76 o 
  -6  -8   9       36.95       57.55     23.24 o 
  -5  -8   9       11.09       -1.99     15.04 o 
  -4  -8   9      104.94       94.90     22.31 o 
  -3  -8   9       69.70       60.53     19.27 o 
  -2  -8   9      220.11      167.05     25.11 o 
  -1  -8   9      320.81      293.55     17.62 o 
   0  -8   9      240.49      268.42     16.69 o 
   1  -8   9      489.64      459.44     38.97 o 
   2  -8   9      523.49      504.47     40.71 o 
   3  -8   9        4.75        8.96      9.66 o 
   4  -8   9      620.41      577.62     21.59 o 
   5  -8   9      255.07      220.62     24.17 o 
   6  -8   9     1109.38     1149.96     48.60 o 
   7  -8   9       56.29       73.95     20.07 o 
   8  -8   9      185.38      165.25     26.79 o 
   9  -8   9       53.13       46.92     21.94 o 
  10  -8   9      447.99      454.70     29.15 o 
  11  -8   9       20.78       22.60     16.07 o 
  -7  -7   9       62.32       35.61     21.07 o 
  -6  -7   9      361.57      382.26     36.91 o 
  -5  -7   9       12.96       22.00     17.40 o 
  -4  -7   9        2.65       -2.49     12.37 o 
  -3  -7   9     1727.85     1668.13     61.46 o 
  -2  -7   9       13.66       21.52     11.16 o 
  -1  -7   9     1981.24     2010.03    103.10 o 
   0  -7   9     3344.53     3272.98     52.20 o 
   1  -7   9     3219.56     3343.52     52.51 o 
   2  -7   9      284.95      303.71     16.50 o 
   3  -7   9       85.80       76.91     11.47 o 
   4  -7   9       87.90       74.70      9.88 o 
   5  -7   9      497.08      480.83     30.33 o 
   6  -7   9      493.48      453.03     21.72 o 
   7  -7   9       34.26       41.96     11.50 o 
   8  -7   9      154.81      136.99     16.50 o 
   9  -7   9      155.70      154.24     18.56 o 
  10  -7   9        3.19        4.84     13.12 o 
  11  -7   9        1.62        1.30     16.78 o 
  -8  -6   9        2.98        8.82     18.08 o 
  -7  -6   9        3.77       39.28     19.27 o 
  -6  -6   9        0.69       -8.95     12.30 o 
  -5  -6   9       66.74       64.51     17.90 o 
  -4  -6   9      870.33      905.47     44.93 o 
  -3  -6   9     2142.69     2119.87     57.45 o 
  -2  -6   9      442.67      410.78     28.96 o 
  -1  -6   9     1389.76     1371.93     77.00 o 
   0  -6   9      427.40      527.43     19.42 o 
   1  -6   9     5720.82     5626.24     70.54 o 
   2  -6   9      909.02      865.92     23.78 o 
   3  -6   9      587.89      580.68     19.47 o 
   4  -6   9      109.37      118.25      8.31 o 
   5  -6   9      588.86      631.84     22.87 o 
   6  -6   9      421.92      391.14     20.51 o 
   7  -6   9       11.35        7.06     14.57 o 
   8  -6   9       55.65       47.14     12.38 o 
   9  -6   9       34.66       10.01     24.39 o 
  10  -6   9      213.14      236.10     22.74 o 
  11  -6   9      181.86      198.37     25.64 o 
  -8  -5   9     1598.59     1667.57     67.80 o 
  -7  -5   9      346.81      255.67     29.83 o 
  -6  -5   9     1749.47     1735.62     62.83 o 
  -5  -5   9      623.73      652.10     39.15 o 
  -4  -5   9     4878.86     4776.19     68.78 o 
  -3  -5   9     2018.07     2196.15     42.18 o 
  -2  -5   9      185.82      188.28     13.03 o 
  -1  -5   9      739.31      693.63     21.58 o 
   0  -5   9     5637.96     5487.58     67.81 o 
   1  -5   9      145.42      148.61     10.72 o 
   2  -5   9       10.96       13.21      6.36 o 
   3  -5   9      409.93      361.00     15.44 o 
   4  -5   9       67.40       66.03      6.80 o 
   5  -5   9     1181.21     1165.06     31.76 o 
   6  -5   9        0.36       -4.83      9.76 o 
   7  -5   9       68.93       78.50     19.82 o 
   8  -5   9       22.06        7.90     10.51 o 
   9  -5   9        7.97       11.30     11.89 o 
  10  -5   9        1.89       23.85     14.02 o 
  11  -5   9        2.17        9.83     16.23 o 
  -8  -4   9       47.41       38.00     14.54 o 
  -7  -4   9       65.73       82.41     13.84 o 
  -6  -4   9      198.02      200.92     17.40 o 
  -5  -4   9      316.23      321.73     28.30 o 
  -4  -4   9      815.68      741.99     28.78 o 
  -3  -4   9        4.39       -4.18      4.41 o 
  -2  -4   9       60.60      104.17     10.63 o 
  -1  -4   9     4618.98     4680.69     60.31 o 
   0  -4   9        2.72        1.26      5.05 o 
   1  -4   9     2734.49     3085.69     64.32 o 
   2  -4   9      911.29      853.65     15.97 o 
   3  -4   9    10249.77     9902.75     81.62 o 
   4  -4   9     9805.52     9663.14    104.40 o 
   5  -4   9     3758.31     3565.65     55.41 o 
   6  -4   9     1087.17     1192.10     32.63 o 
   7  -4   9     1123.53     1141.36     34.50 o 
   8  -4   9      765.86      754.49     30.10 o 
   9  -4   9      473.72      540.55     32.72 o 
  10  -4   9      417.96      425.56     28.29 o 
  11  -4   9       79.49       51.46     25.11 o 
 -10  -3   9        2.10        5.72     20.63 o 
  -9  -3   9      638.79      716.92     45.80 o 
  -8  -3   9        8.42       12.10     10.81 o 
  -7  -3   9      230.02      230.18     14.66 o 
  -6  -3   9      111.29      128.21     23.63 o 
  -5  -3   9      391.03      394.34     15.34 o 
  -4  -3   9      168.18      194.28     20.12 o 
  -3  -3   9     2792.17     2697.37     32.85 o 
  -2  -3   9     1385.44     1382.92     38.06 o 
  -1  -3   9     1707.77     1806.94     33.05 o 
   0  -3   9      491.37      570.93     37.94 o 
   1  -3   9      853.68      787.84     30.54 o 
   2  -3   9     1938.11     1926.58     31.52 o 
   3  -3   9    17604.11    17302.93    414.61 o 
   4  -3   9     3049.19     2777.41     45.26 o 
   5  -3   9     1041.82      978.92     59.38 o 
   6  -3   9      142.20      141.35     13.98 o 
   7  -3   9      147.07      177.48     20.85 o 
   8  -3   9        8.69       11.23     16.00 o 
   9  -3   9      278.49      278.22     31.23 o 
  10  -3   9       46.62       22.37     21.19 o 
  11  -3   9        5.26       58.29     25.48 o 
 -10  -2   9        6.62       49.16     22.87 o 
  -9  -2   9       11.62       21.07     18.83 o 
  -8  -2   9       55.51       55.59     10.68 o 
  -7  -2   9      231.52      230.07     14.03 o 
  -6  -2   9      633.61      679.81     19.83 o 
  -5  -2   9      162.38      142.12      9.93 o 
  -4  -2   9      652.11      568.83     15.34 o 
  -3  -2   9      448.79      400.12     24.08 o 
  -2  -2   9       16.96       13.90     12.03 o 
  -1  -2   9     9570.58     9451.46     97.26 o 
   0  -2   9     1661.68     1607.09     29.14 o 
   1  -2   9     2334.27     2130.45     51.64 o 
   2  -2   9      666.47      593.94     18.02 o 
   3  -2   9     6107.88     6070.60     72.41 o 
   4  -2   9      391.83      370.82     17.09 o 
   5  -2   9       98.57       89.00     28.00 o 
   6  -2   9      877.67      788.12     26.88 o 
   7  -2   9       20.66       18.80     10.05 o 
   8  -2   9      117.88       80.79     22.37 o 
   9  -2   9        0.51      -17.28     16.72 o 
  10  -2   9      231.19      253.99     36.67 o 
 -10  -1   9      166.67      287.12     33.93 o 
  -9  -1   9        9.18        5.91     12.62 o 
  -8  -1   9      388.18      483.16     19.70 o 
  -7  -1   9      128.46      148.86     12.22 o 
  -6  -1   9     3868.58     3791.18     47.58 o 
  -5  -1   9     2122.05     2192.63     32.26 o 
  -4  -1   9     1238.78     1111.33     27.77 o 
  -3  -1   9     3156.96     3261.76     54.60 o 
  -2  -1   9     1703.96     1532.96     30.28 o 
  -1  -1   9      232.84      202.23      9.54 o 
   0  -1   9     1410.20     1348.23     26.60 o 
   1  -1   9     1986.17     2194.54     34.61 o 
   2  -1   9       41.42       43.12      7.58 o 
   3  -1   9     1901.95     1906.86     35.27 o 
   4  -1   9      254.29      232.35     16.16 o 
   5  -1   9       73.43       62.07     10.38 o 
   6  -1   9        5.63       25.32      9.83 o 
   7  -1   9        0.61        6.65     16.10 o 
   8  -1   9       19.12        5.84     18.40 o 
   9  -1   9       12.25       13.36     19.27 o 
  10  -1   9        9.13       21.94     23.43 o 
 -11   0   9       53.94       51.40     23.30 o 
 -10   0   9       50.93       66.11     15.51 o 
  -9   0   9      484.80      512.29     64.66 o 
  -8   0   9      693.75      692.64     22.02 o 
  -7   0   9        2.09       -4.94      6.07 o 
  -6   0   9     2023.02     2045.30     43.22 o 
  -5   0   9     1039.53     1109.38     28.38 o 
  -4   0   9     3172.81     3199.04     71.78 o 
  -3   0   9     2504.87     2995.45     66.87 o 
  -2   0   9      155.95      157.85     16.16 o 
  -1   0   9      186.56      173.74      9.99 o 
   0   0   9       15.69       27.46     12.40 o 
   1   0   9      499.99      507.86     22.62 o 
   2   0   9     2202.69     2020.01     35.30 o 
   3   0   9     2559.06     2316.66     39.58 o 
   4   0   9       12.74       30.54     10.10 o 
   5   0   9     3085.58     3038.15     55.37 o 
   6   0   9      528.95      549.62     41.39 o 
   7   0   9      933.39     1071.09     57.61 o 
   8   0   9      510.30      464.79     43.01 o 
   9   0   9      358.71      390.84     42.88 o 
  10   0   9      289.89      353.86     44.06 o 
 -11   1   9      911.77      876.82     38.00 o 
 -10   1   9      359.41      320.32     31.48 o 
  -9   1   9      329.13      370.07     23.45 o 
  -8   1   9      283.55      348.21     30.89 o 
  -7   1   9      971.48     1024.23     45.62 o 
  -6   1   9      165.56      199.74     22.06 o 
  -5   1   9      110.16      195.02     20.45 o 
  -4   1   9     3029.05     3320.04     73.08 o 
  -3   1   9     1807.78     1982.22     52.02 o 
  -2   1   9       57.65       50.19      7.37 o 
  -1   1   9      847.73     1090.37     31.94 o 
   0   1   9     1205.80     1142.03     24.86 o 
   1   1   9      857.30      724.24     27.50 o 
   2   1   9        3.92        3.41      6.21 o 
   3   1   9     1818.69     1770.33     34.07 o 
   4   1   9       16.84       39.65     11.75 o 
   5   1   9      638.23      736.74     45.74 o 
   6   1   9       71.08       85.70     25.17 o 
   7   1   9        0.14      -16.53     16.97 o 
   8   1   9        0.25      -26.85     18.08 o 
   9   1   9        2.62        0.06     20.88 o 
 -11   2   9       58.11       48.35     23.49 o 
 -10   2   9        0.86       26.41     19.64 o 
  -9   2   9        8.17        1.68     14.05 o 
  -8   2   9      211.87      211.61     26.10 o 
  -7   2   9      724.42      731.77     38.03 o 
  -6   2   9      879.29      947.36     41.64 o 
  -5   2   9        9.71       17.09     11.56 o 
  -4   2   9      243.85      205.39     19.58 o 
  -3   2   9    12299.80    13372.84    187.37 o 
  -2   2   9     3177.47     3236.15     47.11 o 
  -1   2   9     3466.28     3511.31     49.21 o 
   0   2   9     7802.32     7838.25    143.22 o 
   1   2   9     4452.64     4458.32     57.38 o 
   2   2   9    10247.21     9827.78    103.57 o 
   3   2   9     1453.38     1304.42     28.51 o 
   4   2   9     1726.65     1745.88     66.31 o 
   5   2   9     1070.07     1022.49     54.88 o 
   6   2   9       24.87      -24.05     16.03 o 
   7   2   9       89.70       58.48     26.79 o 
   8   2   9      194.54      224.85     37.97 o 
   9   2   9       26.22       23.99     25.54 o 
 -11   3   9       30.86       24.73     19.58 o 
 -10   3   9        1.53      -21.07     14.05 o 
  -9   3   9      288.19      272.64     29.58 o 
  -8   3   9      783.82      812.19     43.25 o 
  -7   3   9     1136.09     1228.63     49.22 o 
  -6   3   9      694.99      686.10     34.62 o 
  -5   3   9     3301.39     3317.12     76.44 o 
  -4   3   9     1396.11     1337.58     43.69 o 
  -3   3   9     6738.31     7049.88    115.16 o 
  -2   3   9     3861.32     4176.01     57.15 o 
  -1   3   9     1076.50     1180.75     27.18 o 
   0   3   9     5585.58     5859.08     70.54 o 
   1   3   9       45.58       40.36      7.97 o 
   2   3   9      308.28      333.04     30.14 o 
   3   3   9        0.26       17.34     18.77 o 
   4   3   9       90.95       79.42     24.11 o 
   5   3   9       29.31       39.15     22.00 o 
   6   3   9       49.85       38.28     23.93 o 
   7   3   9      154.96      182.03     35.98 o 
   8   3   9        1.69      -31.23     20.82 o 
 -11   4   9      144.53      173.70     30.51 o 
 -10   4   9      103.23      103.35     24.73 o 
  -9   4   9       24.39       13.92     14.79 o 
  -8   4   9      928.66      992.41     46.80 o 
  -7   4   9      935.47      924.55     44.25 o 
  -6   4   9      626.67      625.13     34.18 o 
  -5   4   9     1783.81     1909.14     56.12 o 
  -4   4   9     6531.34     7021.73    119.88 o 
  -3   4   9    11562.32    12247.32    127.51 o 
  -2   4   9       45.93       36.92      8.39 o 
  -1   4   9       70.99       83.98     10.27 o 
   0   4   9        1.08        1.56      7.03 o 
   1   4   9       98.75      131.00     21.94 o 
   2   4   9        5.27       42.45     19.33 o 
   3   4   9     2473.99     2477.15     83.28 o 
   4   4   9       63.65       76.32     25.98 o 
   5   4   9      911.60      973.03     60.97 o 
   6   4   9      100.01      100.55     31.32 o 
 -11   5   9      325.05      366.60     38.72 o 
 -10   5   9       49.03        7.58     17.03 o 
  -9   5   9      217.11      195.70     26.85 o 
  -8   5   9     1265.69     1424.58     57.24 o 
  -7   5   9      877.55     1082.53     48.16 o 
  -6   5   9       26.48       18.71     14.67 o 
  -5   5   9        7.34       19.70     11.81 o 
  -4   5   9       12.51       16.10     10.56 o 
  -3   5   9        0.09       -2.28      8.70 o 
  -2   5   9      971.17     1021.00     27.65 o 
  -1   5   9      279.69      278.53     15.87 o 
   0   5   9      299.35      282.33     27.66 o 
   1   5   9      606.70      544.40     38.28 o 
   2   5   9      251.65      255.36     31.45 o 
   3   5   9      150.12      118.14     28.03 o 
   4   5   9      353.70      353.61     41.14 o 
   5   5   9        0.51       12.37     23.37 o 
   6   5   9        2.16      -16.90     25.36 o 
   7   5   9        0.23       35.36     29.08 o 
 -11   6   9      117.34       90.98     26.47 o 
 -10   6   9        1.22       -7.33     15.23 o 
  -9   6   9      157.21      137.41     27.59 o 
  -8   6   9      325.53      351.56     32.56 o 
  -7   6   9        6.55       19.20     16.90 o 
  -6   6   9       34.26       37.78     15.72 o 
  -5   6   9     1381.03     1418.61     49.47 o 
  -4   6   9     1134.16     1200.61     40.55 o 
  -3   6   9     1390.49     1555.26     89.65 o 
  -2   6   9     1386.00     1307.84     59.72 o 
  -1   6   9     1936.07     1834.25     63.39 o 
   0   6   9     4736.18     4868.11    114.85 o 
   1   6   9      139.11      157.67     27.78 o 
   2   6   9      962.09     1042.01     56.74 o 
   3   6   9       55.93        4.29     21.81 o 
   4   6   9      237.85      249.46     39.28 o 
   5   6   9      181.98      173.82     37.35 o 
   6   6   9       22.41       63.14     32.38 o 
 -11   7   9      177.75      175.75     32.07 o 
 -10   7   9      465.91      461.00     42.26 o 
  -8   7   9        2.23      -18.40     15.60 o 
  -7   7   9      540.08      487.04     36.73 o 
  -6   7   9     1260.33     1252.93     50.71 o 
  -5   7   9     2645.16     2745.85     53.72 o 
  -4   7   9      214.83      234.33     17.23 o 
  -3   7   9       97.37      112.50     13.18 o 
  -2   7   9      312.59      344.29     31.45 o 
  -1   7   9      191.47      180.41     26.35 o 
   0   7   9      852.79      724.94     45.74 o 
   1   7   9        1.42        4.97     19.51 o 
   2   7   9       16.73       -0.37     22.12 o 
   3   7   9      102.44      105.28     30.82 o 
   4   7   9        3.76       43.88     27.28 o 
   5   7   9        0.40        3.98     25.98 o 
 -11   8   9        1.25      -30.58     20.38 o 
 -10   8   9      351.33      282.08     37.72 o 
  -9   8   9      658.08      628.73     46.55 o 
  -8   8   9      248.33      254.99     31.82 o 
  -7   8   9       62.62       37.91     19.27 o 
  -6   8   9      133.95      163.94     22.99 o 
  -5   8   9      865.99      809.86     30.13 o 
  -4   8   9      310.67      344.21     20.71 o 
  -3   8   9      577.66      691.88     43.88 o 
  -2   8   9      123.11      120.00     24.80 o 
  -1   8   9      352.85      315.33     34.80 o 
   0   8   9        3.51       11.00     19.45 o 
   1   8   9       16.25        9.14     21.50 o 
   2   8   9      160.80       99.87     32.69 o 
   3   8   9      416.40      311.60     43.81 o 
   4   8   9       77.63      115.78     38.66 o 
 -10   9   9      454.27      510.59     46.05 o 
  -9   9   9       48.90       26.97     22.31 o 
  -8   9   9      138.96      109.44     24.98 o 
  -7   9   9      156.13      156.80     25.79 o 
  -6   9   9        3.78       -3.31     11.86 o 
  -5   9   9       93.58       74.67     14.68 o 
  -4   9   9       55.71       68.73     22.93 o 
  -3   9   9       25.10       13.61     18.77 o 
  -2   9   9       96.82       90.17     26.35 o 
  -1   9   9        1.79        9.20     19.02 o 
   0   9   9       46.26       71.47     27.03 o 
   1   9   9      207.33      243.30     38.59 o 
   2   9   9        0.35        5.72     26.23 o 
   3   9   9       23.89       13.80     27.53 o 
  -9  10   9        2.58       -4.79     20.63 o 
  -8  10   9        0.21      -10.81     19.82 o 
  -7  10   9      238.25      276.16     23.45 o 
  -6  10   9      282.56      406.93     40.77 o 
  -5  10   9       52.08       40.52     21.44 o 
  -4  10   9       48.46       53.32     22.68 o 
  -3  10   9      510.35      569.63     45.74 o 
  -2  10   9      693.44      597.60     47.98 o 
  -1  10   9      870.76      912.49     58.73 o 
   0  10   9      624.48      643.77     55.93 o 
   1  10   9      128.20      145.55     37.54 o 
  -8  11   9      246.06      264.83     25.09 o 
  -7  11   9      222.05      267.54     38.97 o 
  -6  11   9       37.65       82.34     25.36 o 
  -5  11   9      219.78      213.35     36.67 o 
  -4  11   9      280.03      256.60     38.03 o 
  -3  11   9      122.34      100.86     30.82 o 
  -2  11   9       30.22       14.48     22.43 o 
  -1  11   9        0.04        5.90     23.80 o 
  -5  12   9       98.05      100.55     30.64 o 
   1 -13  10       92.81      127.90     30.14 o 
   2 -13  10       83.60      122.68     28.40 o 
   3 -13  10       43.66       64.57     22.75 o 
   4 -13  10      219.12      188.12     30.39 o 
   5 -13  10      108.96      122.49     25.73 o 
   6 -13  10       30.35       43.75     21.63 o 
   7 -13  10       98.99      117.89     27.78 o 
  -1 -12  10      281.80      362.44     42.94 o 
   0 -12  10      755.45      772.35     53.07 o 
   1 -12  10      156.27      152.94     30.39 o 
   2 -12  10      337.13      410.35     38.28 o 
   3 -12  10      576.17      508.85     39.90 o 
   4 -12  10      463.95      432.24     25.08 o 
   5 -12  10      138.49      162.14     26.54 o 
   6 -12  10        2.48       -1.55     15.23 o 
   7 -12  10       22.73       49.84     21.75 o 
   8 -12  10      143.78      135.29     28.34 o 
  -3 -11  10       42.10       29.71     22.12 o 
  -2 -11  10        8.21        3.11     20.82 o 
  -1 -11  10        5.53       14.67     21.75 o 
   0 -11  10       10.46       12.18     18.15 o 
   1 -11  10      100.14       87.32     23.68 o 
   2 -11  10      183.34      147.85     25.98 o 
   3 -11  10      281.44      297.82     21.66 o 
   4 -11  10        0.27       -6.29      9.44 o 
   5 -11  10      162.04      139.89     24.86 o 
   6 -11  10       90.44       86.82     23.68 o 
   7 -11  10      576.58      645.89     44.62 o 
   8 -11  10      166.28      125.04     27.84 o 
   9 -11  10      228.49      248.27     34.12 o 
  -4 -10  10        2.46      -11.56     17.21 o 
  -3 -10  10       91.40       89.80     25.67 o 
  -2 -10  10       61.80       38.10     19.89 o 
  -1 -10  10       25.81       -5.90     16.59 o 
   0 -10  10       54.85       53.14     20.69 o 
   1 -10  10       92.34      103.02     13.88 o 
   2 -10  10      472.14      432.15     26.88 o 
   3 -10  10      523.86      566.90     24.62 o 
   4 -10  10      165.24      164.46     15.48 o 
   5 -10  10      344.40      431.23     34.18 o 
   6 -10  10      359.70      399.10     34.86 o 
   7 -10  10      334.73      351.31     34.80 o 
   8 -10  10       69.31       69.48     22.50 o 
   9 -10  10       39.19       28.34     21.94 o 
  10 -10  10       84.17       93.41     30.08 o 
  -5  -9  10        0.02       -4.47     17.15 o 
  -4  -9  10        0.66      -15.54     16.03 o 
  -3  -9  10        0.04       -0.25     16.16 o 
  -2  -9  10      379.42      370.14     35.67 o 
  -1  -9  10        0.83       -0.19     13.05 o 
   0  -9  10      876.90      805.77     28.19 o 
   1  -9  10       46.91       60.13     16.13 o 
   2  -9  10     1924.44     1903.17    124.04 o 
   3  -9  10      748.09      774.68     26.69 o 
   4  -9  10     1220.97     1262.57     33.69 o 
   5  -9  10      815.42      724.25     40.58 o 
   6  -9  10      819.63      742.28     41.58 o 
   7  -9  10     1211.78     1147.53     53.38 o 
   8  -9  10       79.72       82.53     23.99 o 
   9  -9  10        0.25       -5.53     16.78 o 
  10  -9  10       20.42       46.30     24.73 o 
  -6  -8  10       21.08       57.80     22.19 o 
  -5  -8  10       33.07       34.86     19.27 o 
  -4  -8  10      135.48      161.77     27.72 o 
  -3  -8  10      319.89      287.80     31.01 o 
  -2  -8  10     2016.98     2069.35     71.10 o 
  -1  -8  10      102.55      114.74     13.08 o 
   0  -8  10     1628.23     1606.21     37.41 o 
   1  -8  10     1703.04     1668.99    100.06 o 
   2  -8  10     1392.46     1466.71     40.89 o 
   3  -8  10      346.91      340.34     18.26 o 
   4  -8  10       87.99       82.51     11.41 o 
   5  -8  10        6.84        7.71     13.24 o 
   6  -8  10      474.30      449.69     33.62 o 
   7  -8  10        4.41        0.50     15.23 o 
   8  -8  10      137.10      131.56     26.10 o 
   9  -8  10        9.38        7.22     11.32 o 
  10  -8  10        0.50        1.43     13.11 o 
  -7  -7  10        4.16       -1.74     15.79 o 
  -6  -7  10        0.87       -3.11     15.60 o 
  -5  -7  10      246.21      268.16     31.51 o 
  -4  -7  10       15.44        7.27     15.10 o 
  -3  -7  10      772.77      735.19     41.70 o 
  -2  -7  10      337.60      348.14     19.02 o 
  -1  -7  10     1203.53     1229.45     31.74 o 
   0  -7  10      187.63      184.48     14.19 o 
   1  -7  10      502.78      533.20     24.08 o 
   2  -7  10        6.60       -0.95      6.45 o 
   3  -7  10      104.35       80.63     10.38 o 
   4  -7  10       36.03       43.20      9.34 o 
   5  -7  10      812.43      765.71     38.78 o 
   6  -7  10      274.25      261.72     17.73 o 
   7  -7  10       62.15       69.18     13.55 o 
   8  -7  10       67.96       54.93     13.13 o 
   9  -7  10      220.30      227.77     21.43 o 
  10  -7  10      465.78      498.41     30.48 o 
  11  -7  10      234.78      237.94     26.11 o 
  -8  -6  10      171.09      175.75     30.39 o 
  -7  -6  10      832.57      850.91     50.84 o 
  -6  -6  10       51.96       58.23     18.95 o 
  -5  -6  10      646.28      695.29     42.45 o 
  -4  -6  10       68.20       46.98     16.84 o 
  -3  -6  10     1399.18     1339.24     33.73 o 
  -2  -6  10       20.13       18.34     17.84 o 
  -1  -6  10      140.05      119.38     11.75 o 
   0  -6  10       50.01       59.02      9.69 o 
   1  -6  10     2764.78     2704.82     45.43 o 
   2  -6  10      451.63      433.34     18.06 o 
   3  -6  10       61.75       70.72      9.62 o 
   4  -6  10     1681.38     1618.73     26.63 o 
   5  -6  10      649.51      659.89     38.19 o 
   6  -6  10      419.99      427.31     36.11 o 
   7  -6  10        5.94       -5.39      9.09 o 
   8  -6  10      293.90      258.63     20.32 o 
   9  -6  10       40.48       52.73     14.24 o 
  10  -6  10       11.76       14.69     13.83 o 
  11  -6  10        1.70       -6.97     14.33 o 
  -8  -5  10       44.56       15.47     19.14 o 
  -7  -5  10        0.44       -6.28     13.36 o 
  -6  -5  10       91.09       82.59     20.88 o 
  -5  -5  10        1.46        1.59      9.50 o 
  -4  -5  10      117.94      115.12     14.06 o 
  -3  -5  10       65.08       54.12     10.92 o 
  -2  -5  10     2073.99     2130.48     40.47 o 
  -1  -5  10      245.55      263.61     14.71 o 
   0  -5  10     2185.27     2011.36     37.42 o 
   1  -5  10      754.50      667.85     21.72 o 
   2  -5  10     2296.48     2014.40     36.28 o 
   3  -5  10      836.41      752.20     16.73 o 
   4  -5  10     8783.36     8636.40     97.20 o 
   5  -5  10     4447.22     4238.63     95.08 o 
   6  -5  10      243.37      258.65     22.12 o 
   7  -5  10      465.49      436.78     23.40 o 
   8  -5  10      345.80      307.26     29.08 o 
   9  -5  10        0.69       15.02     11.52 o 
  10  -5  10        9.53       28.22     14.08 o 
  11  -5  10        1.76       -3.48     18.52 o 
  -8  -4  10        9.17       29.15     18.64 o 
  -7  -4  10      668.54      708.41     41.82 o 
  -6  -4  10       16.70        6.02     10.61 o 
  -5  -4  10     1840.66     1840.93     61.25 o 
  -4  -4  10     1695.80     1682.47     32.74 o 
  -3  -4  10     2322.68     2390.71     48.82 o 
  -2  -4  10     1563.35     1502.99     33.00 o 
  -1  -4  10     4884.21     4842.19     69.79 o 
   0  -4  10     3420.37     3204.60     88.50 o 
   1  -4  10     1771.63     1711.26     32.52 o 
   2  -4  10      926.54     1120.54     19.10 o 
   3  -4  10      720.63      635.84     33.19 o 
   4  -4  10     1119.06     1030.02     27.03 o 
   5  -4  10       89.45       80.82     11.45 o 
   6  -4  10       72.38       51.31     11.21 o 
   7  -4  10       84.04      119.97     25.85 o 
   8  -4  10       38.09       54.39     14.11 o 
   9  -4  10       91.97      112.33     17.57 o 
  10  -4  10        6.52       49.03     21.63 o 
  11  -4  10        0.10       15.79     21.25 o 
  -9  -3  10       32.44       41.95     20.88 o 
  -8  -3  10       23.15       18.30     10.57 o 
  -7  -3  10      416.69      427.86     18.29 o 
  -6  -3  10      303.72      306.00     15.19 o 
  -5  -3  10      790.26      805.76     20.78 o 
  -4  -3  10     1250.80     1318.60     23.96 o 
  -3  -3  10     1743.56     1833.48     37.37 o 
  -2  -3  10      262.64      297.19     15.89 o 
  -1  -3  10      314.08      336.59     15.30 o 
   0  -3  10     2449.72     2479.76     39.64 o 
   1  -3  10       50.37       52.06      5.38 o 
   2  -3  10     1360.16     1390.77     27.32 o 
   3  -3  10     4895.10     4932.57     63.33 o 
   4  -3  10        2.56        9.87      7.23 o 
   5  -3  10      302.33      287.82     17.04 o 
   6  -3  10      515.45      540.47     39.84 o 
   7  -3  10      998.72     1020.08     33.08 o 
   8  -3  10      243.85      241.97     19.64 o 
   9  -3  10      664.01      620.78     45.68 o 
  10  -3  10      293.43      222.86     35.73 o 
 -10  -2  10      398.51      403.45     38.53 o 
  -9  -2  10      498.60      550.18     39.77 o 
  -8  -2  10        8.45       21.65     15.65 o 
  -7  -2  10      112.44      136.98     12.13 o 
  -6  -2  10      959.65      950.52     23.39 o 
  -5  -2  10     1290.66     1175.93     24.14 o 
  -4  -2  10      595.62      498.91     20.23 o 
  -3  -2  10      165.27      145.54     14.23 o 
  -2  -2  10     1094.30     1229.86     28.48 o 
  -1  -2  10        0.13        3.49      7.08 o 
   0  -2  10     1349.18     1496.17     25.53 o 
   1  -2  10      170.53      185.21     29.58 o 
   2  -2  10      465.18      449.71     16.61 o 
   3  -2  10     1339.22     1399.41     32.91 o 
   4  -2  10      369.73      363.46     17.83 o 
   5  -2  10       46.01       22.21     18.18 o 
   6  -2  10       39.82       61.28     11.98 o 
   7  -2  10       40.79        9.52     18.92 o 
   8  -2  10        9.12       10.19     17.46 o 
   9  -2  10        7.34       -8.08     16.72 o 
  10  -2  10        0.11       19.51     22.25 o 
 -10  -1  10       19.72        3.36     18.64 o 
  -9  -1  10       86.49       68.92     15.40 o 
  -8  -1  10      186.12      186.65     13.87 o 
  -7  -1  10        1.55        5.56      6.97 o 
  -6  -1  10        0.69        0.73      6.22 o 
  -5  -1  10      694.34      805.86     25.92 o 
  -4  -1  10       44.09       62.09     10.02 o 
  -3  -1  10       21.49       20.59      9.54 o 
  -2  -1  10     4035.38     4103.90     81.41 o 
  -1  -1  10     2978.16     2852.04     39.19 o 
   0  -1  10     1563.69     1618.39     50.15 o 
   1  -1  10      791.34      759.17     20.59 o 
   2  -1  10     2854.93     2767.04     43.37 o 
   3  -1  10     2050.84     2056.36     38.14 o 
   4  -1  10     1160.54     1111.02     29.12 o 
   5  -1  10       11.15        7.77     10.13 o 
   6  -1  10      585.71      614.84     27.44 o 
   7  -1  10        2.57       18.02     18.33 o 
   8  -1  10      590.60      580.45     46.11 o 
   9  -1  10        8.75       38.47     21.88 o 
  10  -1  10       23.31       32.75     25.54 o 
 -11   0  10       66.57       62.71     24.86 o 
 -10   0  10        0.48      -22.46     18.86 o 
  -9   0  10       28.45       33.61     12.54 o 
  -8   0  10        3.51        7.96     10.69 o 
  -7   0  10      449.93      394.63     30.51 o 
  -6   0  10      920.18      978.49     44.31 o 
  -5   0  10     1760.93     1768.44     55.81 o 
  -4   0  10      447.76      410.29     27.03 o 
  -3   0  10    10587.55    11222.14    167.48 o 
  -2   0  10       48.51       69.99      7.80 o 
  -1   0  10     2310.29     2222.26     35.62 o 
   0   0  10     2283.04     2632.75     40.24 o 
   1   0  10      707.96      651.71     19.81 o 
   2   0  10      686.90      630.66     20.38 o 
   3   0  10      915.41      873.93     25.05 o 
   4   0  10       28.97       15.81     16.50 o 
   5   0  10      296.26      293.53     17.73 o 
   6   0  10       54.31       65.19     21.56 o 
   7   0  10        8.14       -2.86     17.96 o 
   8   0  10        7.98      -18.71     17.90 o 
   9   0  10       12.14       21.19     21.56 o 
 -11   1  10       48.20        5.72     22.19 o 
 -10   1  10       79.80       47.73     21.38 o 
  -9   1  10       23.67       -1.31     16.84 o 
  -8   1  10      243.53      240.26     27.90 o 
  -7   1  10     1265.43     1184.51     49.53 o 
  -6   1  10     2341.98     2662.16     71.47 o 
  -5   1  10      659.47      548.01     32.38 o 
  -4   1  10     1133.51     1110.06     41.51 o 
  -3   1  10     3852.83     4170.08     83.65 o 
  -2   1  10     2334.30     2377.72     55.53 o 
  -1   1  10      881.78      814.87     21.81 o 
   0   1  10      770.13      790.02     21.85 o 
   1   1  10     1624.62     1519.12     30.94 o 
   2   1  10     1127.79     1108.42     26.54 o 
   3   1  10      300.16      301.70     16.18 o 
   4   1  10      365.57      318.81     16.69 o 
   5   1  10      236.92      238.27     31.14 o 
   6   1  10      235.71      272.95     34.55 o 
   7   1  10      354.19      306.07     38.34 o 
   8   1  10      347.75      318.81     40.95 o 
   9   1  10      262.16      263.75     39.77 o 
 -11   2  10      559.13      686.53     49.16 o 
 -10   2  10      846.35      906.53     52.27 o 
  -9   2  10      561.64      625.44     40.77 o 
  -8   2  10     1512.23     1562.86     59.91 o 
  -7   2  10      916.83     1027.34     45.93 o 
  -6   2  10     1388.02     1359.89     50.84 o 
  -5   2  10      231.20      288.30     23.80 o 
  -4   2  10      743.12      718.78     34.18 o 
  -3   2  10     4360.69     4921.24     92.85 o 
  -2   2  10     2098.37     2413.89     40.91 o 
  -1   2  10      163.35      177.68     27.38 o 
   0   2  10     4418.33     4339.45     58.19 o 
   1   2  10       20.44       30.41      8.35 o 
   2   2  10     1585.79     1475.41     31.10 o 
   3   2  10      626.76      630.79     42.26 o 
   4   2  10       93.25      112.98     24.92 o 
   5   2  10      129.06      111.74     27.16 o 
   6   2  10        0.41      -13.86     19.70 o 
   7   2  10       16.30       20.51     23.99 o 
   8   2  10        3.35        0.56     22.00 o 
 -11   3  10      105.22      120.81     27.22 o 
 -10   3  10      335.39      316.76     34.99 o 
  -9   3  10      297.97      368.65     34.18 o 
  -8   3  10       42.85       45.80     17.34 o 
  -7   3  10       91.38       97.07     19.45 o 
  -6   3  10      140.82      147.22     20.51 o 
  -5   3  10       18.91       34.62     12.80 o 
  -4   3  10        9.80       16.97     11.56 o 
  -3   3  10     7383.50     7480.98     88.40 o 
  -2   3  10     6676.14     7046.18     83.53 o 
  -1   3  10     4537.65     4554.53     61.63 o 
   0   3  10       22.95       21.30      8.15 o 
   1   3  10     6441.59     6425.06     94.68 o 
   2   3  10     3582.21     3415.44     90.24 o 
   3   3  10     1178.40     1204.02     57.98 o 
   4   3  10     2167.82     2073.70     77.99 o 
   5   3  10      760.80      802.18     52.82 o 
   6   3  10      896.16     1054.93     64.26 o 
   7   3  10      115.04      113.04     31.38 o 
   8   3  10      142.11      149.28     37.72 o 
 -11   4  10      260.61      280.78     34.86 o 
 -10   4  10       69.81       93.28     23.49 o 
  -9   4  10        4.16       -1.86     15.29 o 
  -8   4  10      107.84       88.99     20.69 o 
  -7   4  10       90.54       91.85     19.58 o 
  -6   4  10       77.17       90.67     19.39 o 
  -5   4  10      599.84      648.12     33.75 o 
  -4   4  10       73.38       79.49     15.79 o 
  -3   4  10     1471.49     1454.98     45.21 o 
  -2   4  10       66.65       87.74     11.05 o 
  -1   4  10     2500.59     2421.62     43.26 o 
   0   4  10      137.19      138.00     12.44 o 
   1   4  10      422.72      478.96     36.60 o 
   2   4  10       14.59       25.54     17.96 o 
   3   4  10        0.12       34.68     19.82 o 
   4   4  10        1.04       -6.34     18.71 o 
   5   4  10      650.97      645.14     50.40 o 
   6   4  10      198.04      167.92     36.79 o 
   7   4  10       42.33       28.96     27.41 o 
 -11   5  10       90.74       65.13     23.93 o 
 -10   5  10      199.62      116.46     26.23 o 
  -9   5  10      180.56      183.89     28.09 o 
  -8   5  10      390.53      380.34     33.25 o 
  -7   5  10      635.37      666.83     39.15 o 
  -6   5  10     1938.26     1935.67     61.59 o 
  -5   5  10     3086.84     3340.24     80.04 o 
  -4   5  10    11260.15    11861.22    130.81 o 
  -3   5  10     3456.98     3641.81     57.98 o 
  -2   5  10     2158.78     2057.39     41.18 o 
  -1   5  10       66.35       65.23     11.04 o 
   0   5  10     1786.63     1821.70     64.94 o 
   1   5  10     1614.30     1572.99     64.32 o 
   2   5  10       66.06       56.12     22.25 o 
   3   5  10       35.87        0.37     20.51 o 
   4   5  10      116.58       82.41     30.27 o 
   5   5  10       66.61      116.03     33.25 o 
   6   5  10      102.27      135.85     36.11 o 
 -11   6  10      413.42      413.89     41.39 o 
 -10   6  10      458.46      460.26     39.71 o 
  -8   6  10     1263.99     1372.25     58.04 o 
  -7   6  10       30.73       37.04     16.72 o 
  -6   6  10      248.21      241.13     24.80 o 
  -5   6  10        2.66       20.38     14.73 o 
  -4   6  10     1770.85     1862.83     41.82 o 
  -3   6  10       73.09      115.99     13.37 o 
  -2   6  10        0.62       11.35      8.91 o 
  -1   6  10        3.13       19.45     15.79 o 
   0   6  10      314.77      269.90     30.89 o 
   1   6  10      704.67      646.88     45.68 o 
   2   6  10      282.07      253.56     35.05 o 
   3   6  10      232.11      179.29     34.30 o 
   4   6  10        1.81       27.10     26.91 o 
   5   6  10        0.31        8.70     26.72 o 
   6   6  10        2.98        9.38     30.27 o 
 -11   7  10       61.02       71.84     27.78 o 
 -10   7  10      114.88      139.83     29.27 o 
  -9   7  10      609.34      587.41     44.00 o 
  -8   7  10      118.76       96.89     23.62 o 
  -7   7  10      510.79      619.54     40.52 o 
  -6   7  10        8.69        4.85     14.05 o 
  -5   7  10      198.96      209.55     18.04 o 
  -4   7  10        0.08        1.11     10.50 o 
  -3   7  10       72.68       94.02     13.37 o 
  -2   7  10      102.16      122.68     24.67 o 
  -1   7  10      129.47      159.22     26.85 o 
   0   7  10        9.85        2.61     17.96 o 
   1   7  10      968.21      932.94     56.30 o 
   2   7  10      714.18      729.66     53.07 o 
   3   7  10      385.89      355.79     44.37 o 
   4   7  10      641.25      644.08     58.73 o 
   5   7  10       83.32       24.73     29.33 o 
 -10   8  10        0.64       -0.68     21.38 o 
  -9   8  10        7.13        0.19     17.34 o 
  -8   8  10       96.60       71.72     23.37 o 
  -7   8  10      146.30      124.54     24.42 o 
  -6   8  10       28.90       15.44     11.62 o 
  -5   8  10      249.20      237.05     19.53 o 
  -4   8  10       16.82       31.20     18.33 o 
  -3   8  10      845.15      820.02     48.23 o 
  -2   8  10       51.39       87.00     23.74 o 
  -1   8  10        0.76       -5.78     16.28 o 
   0   8  10       22.26       -4.79     18.89 o 
   1   8  10       40.25       43.38     25.23 o 
   2   8  10       25.02       29.08     25.67 o 
   3   8  10       10.29      -10.38     26.35 o 
 -10   9  10       30.82        4.60     22.56 o 
  -9   9  10      183.82      216.27     32.38 o 
  -8   9  10      118.01       78.06     24.17 o 
  -7   9  10      530.04      527.25     39.46 o 
  -6   9  10     2838.12     2761.04     92.47 o 
  -5   9  10      953.54     1062.08     57.61 o 
  -4   9  10      917.35     1052.45     57.55 o 
  -3   9  10      414.26      455.16     41.76 o 
  -2   9  10      534.37      561.06     46.80 o 
  -1   9  10      642.84      554.10     46.98 o 
   0   9  10      484.53      580.63     51.89 o 
   1   9  10       64.34       35.42     27.22 o 
   2   9  10        3.68       -9.38     28.40 o 
  -9  10  10      116.54      117.39     28.53 o 
  -8  10  10      290.73      267.54     33.43 o 
  -7  10  10      459.67      496.87     29.54 o 
  -6  10  10      434.69      426.88     42.51 o 
  -5  10  10        4.43       -6.71     16.22 o 
  -4  10  10        1.48       12.93     18.71 o 
  -3  10  10        4.24       -6.96     19.58 o 
  -2  10  10        1.82        0.06     20.63 o 
  -1  10  10        0.70        7.95     24.30 o 
   0  10  10       15.51       -1.86     27.47 o 
   1  10  10        0.00       25.54     27.28 o 
  -8  11  10      100.93      150.58     21.93 o 
  -7  11  10      229.51      238.27     38.47 o 
  -6  11  10      120.50       90.80     28.28 o 
  -5  11  10      110.01      154.74     32.94 o 
  -4  11  10        0.05       28.15     23.99 o 
  -3  11  10        1.35      -10.25     22.00 o 
  -2  11  10       64.25       85.70     31.07 o 
   1 -13  11       34.40       13.73     21.07 o 
   2 -13  11        0.20       -6.90     19.70 o 
   3 -13  11        0.17      -14.17     17.40 o 
   5 -13  11        1.91       16.28     18.52 o 
   6 -13  11        9.86       34.24     21.07 o 
  -1 -12  11       10.67       38.41     23.18 o 
   0 -12  11        1.42      -15.72     17.21 o 
   1 -12  11      107.47      103.35     26.23 o 
   2 -12  11       95.43      111.18     25.79 o 
   3 -12  11      244.26      226.40     30.33 o 
   4 -12  11      357.87      337.95     33.06 o 
   5 -12  11      445.74      596.05     42.45 o 
   6 -12  11      305.35      321.30     35.73 o 
   7 -12  11      206.86      163.44     30.14 o 
   8 -12  11      340.81      355.66     38.41 o 
  -3 -11  11      109.99      138.71     31.94 o 
  -2 -11  11      153.88       83.71     27.10 o 
  -1 -11  11     1228.54     1231.99     64.76 o 
   0 -11  11       35.40       53.57     21.88 o 
   1 -11  11       40.34       33.19     18.52 o 
   2 -11  11       75.38       64.23     18.24 o 
   3 -11  11      617.40      613.55     34.40 o 
   4 -11  11      504.67      591.07     39.09 o 
   5 -11  11      379.99      424.09     33.87 o 
   6 -11  11       22.30       57.30     19.89 o 
   7 -11  11      179.67      165.56     28.96 o 
   8 -11  11      120.38      164.00     29.71 o 
   9 -11  11       37.76       44.25     25.48 o 
  -4 -10  11       92.18       80.85     25.85 o 
  -3 -10  11       19.18       19.02     18.83 o 
  -2 -10  11       48.31       47.11     21.38 o 
  -1 -10  11      165.25      174.76     28.71 o 
   0 -10  11      232.56      252.44     31.07 o 
   1 -10  11      340.58      361.97     21.82 o 
   2 -10  11        9.75        9.77      9.94 o 
   3 -10  11      203.00      204.39     17.27 o 
   4 -10  11      254.09      261.99     19.58 o 
   5 -10  11      266.43      266.86     29.33 o 
   6 -10  11       24.21       22.12     17.21 o 
   7 -10  11       14.82        8.45     17.71 o 
   8 -10  11       64.18       60.41     22.43 o 
   9 -10  11       89.35      103.66     28.40 o 
  10 -10  11       85.62      122.61     30.76 o 
  -5  -9  11       67.58       70.47     25.04 o 
  -4  -9  11      819.05      847.12     52.08 o 
  -3  -9  11       95.17       88.74     23.93 o 
  -2  -9  11      254.56      243.12     30.89 o 
  -1  -9  11      243.98      252.75     29.40 o 
   0  -9  11      884.42      929.80     31.13 o 
   1  -9  11      195.96      185.30     15.95 o 
   2  -9  11      153.63      138.97     14.66 o 
   3  -9  11      560.82      529.51     34.06 o 
   4  -9  11      373.08      404.96     20.68 o 
   5  -9  11      184.69      224.72     26.16 o 
   6  -9  11       64.10       91.79     20.82 o 
   7  -9  11       18.14       30.20     17.03 o 
   8  -9  11        6.16      -11.12     17.65 o 
   9  -9  11        0.31       -0.99     18.95 o 
  10  -9  11       81.95      132.12     32.32 o 
  -6  -8  11        2.38       -0.93     16.22 o 
  -5  -8  11        0.49        4.23     18.40 o 
  -4  -8  11      160.85      248.59     31.45 o 
  -3  -8  11      102.31       87.69     21.75 o 
  -2  -8  11      704.84      694.80     42.63 o 
  -1  -8  11     1001.54      973.29     30.23 o 
   0  -8  11       17.71       15.56      9.06 o 
   1  -8  11      637.65      642.17     24.69 o 
   2  -8  11     1467.48     1399.26     34.68 o 
   3  -8  11     1522.45     1452.51     35.24 o 
   4  -8  11      205.40      211.42     15.26 o 
   5  -8  11      418.02      371.45     29.08 o 
   6  -8  11     1325.39     1223.35     52.02 o 
   7  -8  11      705.88      727.42     43.19 o 
   8  -8  11      301.32      313.03     34.06 o 
   9  -8  11      105.88       91.54     24.73 o 
  10  -8  11      107.59      126.41     30.82 o 
  -7  -7  11       91.36       92.97     25.73 o 
  -6  -7  11       11.13        0.56     15.72 o 
  -5  -7  11        7.27       16.66     17.15 o 
  -4  -7  11      169.30      107.14     22.68 o 
  -3  -7  11      670.97      657.78     25.61 o 
  -2  -7  11     1101.51     1172.25     32.70 o 
  -1  -7  11     1311.17     1338.46     33.89 o 
   0  -7  11     1095.87     1116.60     37.66 o 
   1  -7  11     1308.50     1235.65     31.73 o 
   2  -7  11      521.08      532.65     21.55 o 
   3  -7  11      555.28      561.35     21.52 o 
   4  -7  11        7.17       -1.86     10.63 o 
   5  -7  11     2286.49     2131.81     65.38 o 
   6  -7  11       15.93       -7.02     12.86 o 
   7  -7  11       88.10       83.10     25.57 o 
   8  -7  11      164.21      140.22     17.43 o 
   9  -7  11       61.97       43.34     15.82 o 
  10  -7  11       39.97       55.05     16.53 o 
  -8  -6  11       11.19        0.12     17.84 o 
  -7  -6  11       24.66      -10.25     15.60 o 
  -6  -6  11       73.64       89.80     22.31 o 
  -5  -6  11      188.18      165.87     25.54 o 
  -4  -6  11       86.26      107.50     14.32 o 
  -3  -6  11      193.13      198.06     15.84 o 
  -2  -6  11     1184.35     1173.56     31.43 o 
  -1  -6  11     2328.77     2237.51     43.23 o 
   0  -6  11      383.87      333.66     17.38 o 
   1  -6  11      162.48      143.96     22.65 o 
   2  -6  11      357.09      374.25     17.66 o 
   3  -6  11      750.64      775.38     23.58 o 
   4  -6  11      962.76      975.20     42.32 o 
   5  -6  11      270.91      278.92     16.98 o 
   6  -6  11     1854.17     1830.60     55.90 o 
   7  -6  11      422.77      443.85     24.30 o 
   8  -6  11       14.17       19.09     11.74 o 
   9  -6  11       48.12       42.45     14.33 o 
  10  -6  11      266.96      307.80     25.68 o 
  -8  -5  11      496.70      534.02     41.02 o 
  -7  -5  11      117.43      163.01     25.60 o 
  -6  -5  11     1479.03     1474.48     59.60 o 
  -5  -5  11      749.84      763.72     29.15 o 
  -4  -5  11     2989.75     2953.12     54.13 o 
  -3  -5  11      567.89      634.92     24.40 o 
  -2  -5  11     2032.86     1847.72     38.82 o 
  -1  -5  11        4.88        1.34      6.80 o 
   0  -5  11     2409.43     2318.34     41.83 o 
   1  -5  11       94.24      144.50     23.90 o 
   2  -5  11      641.50      534.03     19.81 o 
   3  -5  11       87.53       84.87      9.90 o 
   4  -5  11       36.94       61.70      9.99 o 
   5  -5  11      544.12      518.42     27.13 o 
   6  -5  11        0.37       -8.19     10.91 o 
   7  -5  11       24.71       17.87     13.36 o 
   8  -5  11        7.18        6.03     12.30 o 
   9  -5  11       61.99       70.23     16.12 o 
  10  -5  11        4.54       -6.68     13.22 o 
  -8  -4  11        1.87       -8.02     14.36 o 
  -7  -4  11      151.07      113.54     23.06 o 
  -6  -4  11     1402.80     1438.43     39.99 o 
  -5  -4  11      164.71      162.19     15.99 o 
  -4  -4  11      420.34      400.09     26.82 o 
  -3  -4  11      389.73      346.51     18.61 o 
  -2  -4  11       10.53       15.51      9.32 o 
  -1  -4  11        0.17       -8.76      6.17 o 
   0  -4  11        3.19        6.87      6.15 o 
   1  -4  11     3497.87     3611.20     52.08 o 
   2  -4  11       84.51       76.91      6.59 o 
   3  -4  11     1044.81     1010.11     46.36 o 
   4  -4  11     3879.21     3636.28     55.31 o 
   5  -4  11     6146.71     6004.28     88.03 o 
   6  -4  11      610.97      613.65     27.22 o 
   7  -4  11      942.76      984.46     35.17 o 
   8  -4  11      245.98      278.43     21.39 o 
   9  -4  11      484.40      519.71     39.71 o 
  10  -4  11      367.54      450.44     44.75 o 
  -8  -3  11        0.89        5.66     14.42 o 
  -7  -3  11      176.48      174.88     13.62 o 
  -6  -3  11      842.99      829.50     22.98 o 
  -5  -3  11      516.10      550.62     17.77 o 
  -4  -3  11      479.36      452.24     21.08 o 
  -3  -3  11      818.46      928.36     27.47 o 
  -2  -3  11     3717.75     4000.08     58.16 o 
  -1  -3  11      834.26      697.10     27.06 o 
   0  -3  11     3672.53     3387.37     49.69 o 
   1  -3  11       56.23       30.63      6.35 o 
   2  -3  11       36.26       32.50      7.42 o 
   3  -3  11     4955.06     4724.11     63.00 o 
   4  -3  11      418.33      411.11     19.03 o 
   5  -3  11      966.31      912.44     28.21 o 
   6  -3  11      380.35      373.38     28.21 o 
   7  -3  11       14.32       25.86     11.66 o 
   8  -3  11      571.92      532.28     27.25 o 
   9  -3  11      203.20      154.12     31.07 o 
  10  -3  11        0.48       10.50     22.31 o 
 -10  -2  11       11.06       32.56     19.70 o 
  -9  -2  11      331.11      379.40     34.30 o 
  -8  -2  11      248.21      242.68     15.88 o 
  -7  -2  11      343.04      336.55     16.54 o 
  -6  -2  11       23.68       40.53      8.56 o 
  -5  -2  11        4.08        1.47      8.47 o 
  -4  -2  11       99.33       77.43     11.20 o 
  -3  -2  11     2005.01     1877.07     38.26 o 
  -2  -2  11     1893.64     2066.95     71.62 o 
  -1  -2  11     1900.10     1905.84     35.84 o 
   0  -2  11     7022.97     6850.98     74.00 o 
   1  -2  11     5613.15     5605.42     66.42 o 
   2  -2  11     3140.81     3138.83     47.21 o 
   3  -2  11      361.73      337.15     19.98 o 
   4  -2  11      403.51      457.31     20.24 o 
   5  -2  11      229.10      197.61     15.42 o 
   6  -2  11        1.94      -10.30      8.54 o 
   7  -2  11      132.14      116.43     15.54 o 
   8  -2  11       14.12       31.14     19.89 o 
   9  -2  11       58.01       33.37     20.26 o 
  10  -2  11      123.46      125.66     33.00 o 
 -10  -1  11      123.95      104.59     24.73 o 
  -9  -1  11      403.80      473.23     33.90 o 
  -8  -1  11       67.63       79.92     11.51 o 
  -7  -1  11      106.69       88.75     13.50 o 
  -6  -1  11      807.17      863.67     28.84 o 
  -5  -1  11     2749.00     2657.12    101.11 o 
  -4  -1  11      638.06      540.64     46.02 o 
  -3  -1  11       62.25      116.77     17.59 o 
  -2  -1  11      208.91      171.16     31.85 o 
  -1  -1  11       32.24       55.93     13.83 o 
   0  -1  11     3839.68     3743.41    110.00 o 
   1  -1  11     3354.27     3416.15     49.22 o 
   2  -1  11     1471.37     1384.69     30.37 o 
   3  -1  11       48.72       61.80     16.72 o 
   4  -1  11      291.62      292.18     17.99 o 
   5  -1  11       12.38       -0.50     12.55 o 
   6  -1  11       37.60       32.93     10.70 o 
   7  -1  11       36.93       34.24     19.33 o 
   8  -1  11      231.97      188.61     32.50 o 
   9  -1  11        7.55       14.98     21.32 o 
  10  -1  11        3.35        3.60     24.24 o 
 -11   0  11       13.89       -2.67     22.12 o 
 -10   0  11       34.86       23.99     21.38 o 
  -9   0  11      331.34      382.70     35.61 o 
  -8   0  11     2233.45     2158.90     71.34 o 
  -7   0  11      716.56      702.25     41.45 o 
  -6   0  11      756.34      828.72     41.27 o 
  -5   0  11       32.26       49.53     16.34 o 
  -4   0  11     1270.70     1117.20     43.44 o 
  -3   0  11     3208.13     3532.65     78.18 o 
  -2   0  11      281.84      341.78     19.14 o 
  -1   0  11       36.00       29.55      7.07 o 
   0   0  11        5.94       15.08      6.75 o 
   1   0  11      373.11      444.78     17.98 o 
   2   0  11     2290.48     2132.11     96.33 o 
   3   0  11     1799.54     1685.38     35.74 o 
   4   0  11      173.79      179.80     15.10 o 
   5   0  11     1131.17     1078.12     31.03 o 
   6   0  11      114.98      154.99     27.53 o 
   7   0  11     1185.94     1255.79     63.95 o 
   8   0  11      180.93      202.85     33.99 o 
   9   0  11      168.44      188.49     36.42 o 
 -11   1  11      204.28      226.59     34.06 o 
 -10   1  11        7.38       11.06     19.70 o 
  -9   1  11      501.73      499.16     37.66 o 
  -8   1  11      629.09      645.14     41.33 o 
  -7   1  11      361.74      335.84     29.71 o 
  -6   1  11      107.61      122.18     19.82 o 
  -5   1  11      350.48      379.40     28.46 o 
  -4   1  11     1042.04      987.32     41.51 o 
  -3   1  11     2241.22     2648.86     66.37 o 
  -2   1  11     1472.48     1322.47     29.28 o 
  -1   1  11     5162.95     5742.42     70.30 o 
   0   1  11      543.06      527.62     19.50 o 
   1   1  11      117.72      121.82     11.35 o 
   2   1  11     1337.03     1356.94     31.15 o 
   3   1  11      781.55      683.55     23.36 o 
   4   1  11      388.69      310.67     32.56 o 
   5   1  11        0.19       -8.08     16.22 o 
   6   1  11        0.34      -20.32     16.41 o 
   7   1  11       48.14       57.98     25.29 o 
   8   1  11        0.61        5.97     20.82 o 
   9   1  11        9.60       40.08     27.78 o 
 -11   2  11        3.07      -11.19     19.33 o 
 -10   2  11       10.34        4.54     18.58 o 
  -9   2  11       94.23       97.69     23.43 o 
  -8   2  11        0.79       -5.28     14.23 o 
  -7   2  11      476.84      463.98     33.43 o 
  -6   2  11      442.67      524.58     33.19 o 
  -5   2  11     1862.08     1983.84     59.78 o 
  -4   2  11      128.00       94.65     17.34 o 
  -3   2  11     6080.63     6069.75    147.82 o 
  -2   2  11     1799.66     1614.56     33.79 o 
  -1   2  11     2167.51     2104.84     63.17 o 
   0   2  11     3084.40     3311.38     81.50 o 
   1   2  11     4910.59     5054.66     66.58 o 
   2   2  11    11734.68    11072.27    119.54 o 
   3   2  11     2048.21     1869.42     69.29 o 
   4   2  11      484.82      427.07     38.84 o 
   5   2  11       86.37       72.03     24.42 o 
   6   2  11        7.40       -4.47     19.45 o 
   7   2  11       24.01        5.22     23.24 o 
   8   2  11       16.68       33.31     26.16 o 
 -11   3  11       47.07       61.09     25.42 o 
 -10   3  11        8.80       -0.25     16.90 o 
  -9   3  11      191.28      171.96     26.97 o 
  -8   3  11      172.46      151.02     24.73 o 
  -7   3  11     2320.23     2343.72     71.78 o 
  -6   3  11       54.43       52.82     16.72 o 
  -5   3  11     1415.80     1464.04     51.33 o 
  -4   3  11      764.93      859.30     37.97 o 
  -3   3  11    10393.78    10627.21    163.91 o 
  -2   3  11     2177.64     2083.35     54.47 o 
  -1   3  11       13.29       -1.85      7.56 o 
   0   3  11     2390.76     2374.39     52.54 o 
   1   3  11       67.45       97.64     25.45 o 
   2   3  11      169.71      187.31     26.85 o 
   3   3  11        5.19       -7.08     17.71 o 
   4   3  11       77.07       73.46     24.67 o 
   5   3  11       73.79       84.77     27.16 o 
   6   3  11      419.59      461.87     46.49 o 
   7   3  11       23.59       64.32     29.46 o 
   8   3  11       50.22       57.67     29.33 o 
 -11   4  11      324.28      263.31     35.05 o 
 -10   4  11      887.84      922.87     52.51 o 
  -9   4  11      205.34      184.82     27.28 o 
  -8   4  11      238.85      302.90     30.39 o 
  -7   4  11      260.08      198.56     25.36 o 
  -6   4  11     1376.66     1515.75     55.06 o 
  -5   4  11     1237.19     1225.40     47.85 o 
  -4   4  11     4367.85     4490.63     93.03 o 
  -3   4  11      326.62      291.09     44.93 o 
  -2   4  11       14.51       25.45      9.54 o 
  -1   4  11       19.70       34.71     10.23 o 
   0   4  11      329.97      298.79     19.61 o 
   1   4  11     1022.22      894.53     47.29 o 
   2   4  11      737.25      719.41     45.30 o 
   3   4  11      365.16      336.58     36.98 o 
   4   4  11      343.96      385.12     41.58 o 
   5   4  11     1301.08     1231.31     67.49 o 
   6   4  11      256.70      285.94     42.51 o 
   7   4  11      205.30      148.41     38.78 o 
 -11   5  11      391.70      451.99     43.01 o 
 -10   5  11      237.00      259.77     33.50 o 
  -9   5  11      221.90      276.74     32.69 o 
  -8   5  11     1768.59     1655.89     63.45 o 
  -7   5  11       14.40       -0.99     16.03 o 
  -6   5  11      113.62      118.20     21.88 o 
  -5   5  11      474.90      494.31     33.12 o 
  -4   5  11     2431.50     2519.25     96.58 o 
  -3   5  11      135.22      142.09     14.46 o 
  -2   5  11      708.99      730.08     25.99 o 
  -1   5  11       16.31       29.69     10.44 o 
   0   5  11       21.74       46.36     18.77 o 
   1   5  11      412.15      379.96     35.92 o 
   2   5  11        4.61       16.90     18.71 o 
   3   5  11      275.46      228.51     35.92 o 
   4   5  11       89.29       58.48     25.98 o 
   5   5  11      172.20      139.02     35.17 o 
   6   5  11        2.04       -5.16     26.79 o 
 -11   6  11      147.98       78.12     25.60 o 
 -10   6  11        4.48       -2.86     17.59 o 
  -9   6  11      167.90      151.82     28.15 o 
  -8   6  11      214.18      226.15     28.59 o 
  -7   6  11      132.59       81.35     21.94 o 
  -6   6  11      802.21      883.10     44.56 o 
  -5   6  11     1866.68     1964.21     45.68 o 
  -4   6  11     2158.32     2267.21     48.03 o 
  -3   6  11     1451.60     1511.51     38.09 o 
  -2   6  11      991.50     1021.13     50.21 o 
  -1   6  11      794.89      762.29     44.25 o 
   0   6  11     1656.59     1454.54     62.27 o 
   1   6  11     1329.58     1213.72     60.78 o 
   2   6  11     1306.41     1199.67     65.25 o 
   3   6  11       88.62      109.81     30.33 o 
   4   6  11      367.83      297.68     43.88 o 
   5   6  11      112.69       63.51     30.95 o 
 -11   7  11       67.16       46.73     25.17 o 
 -10   7  11       87.08      102.73     27.90 o 
  -9   7  11      342.04      384.50     37.04 o 
  -8   7  11       11.13       14.92     18.40 o 
  -7   7  11       47.58       44.37     18.33 o 
  -6   7  11       84.34      106.46     21.38 o 
  -5   7  11     1178.29     1158.87     36.19 o 
  -4   7  11      533.17      516.99     24.44 o 
  -3   7  11       10.94       11.31     15.04 o 
  -2   7  11       43.18       76.88     21.13 o 
  -1   7  11       18.75       27.90     19.02 o 
   0   7  11      173.56      211.36     31.82 o 
   1   7  11       24.44       45.12     25.29 o 
   2   7  11       49.67       32.38     27.03 o 
   3   7  11        5.33       -1.93     24.17 o 
   4   7  11        7.68       -0.81     26.10 o 
 -10   8  11      174.36      219.07     34.93 o 
  -9   8  11      171.43      158.47     30.45 o 
  -8   8  11      418.46      493.75     39.77 o 
  -7   8  11      121.47       81.78     22.50 o 
  -6   8  11      255.04      272.97     21.79 o 
  -5   8  11      399.15      423.10     24.83 o 
  -4   8  11      711.67      773.60     48.47 o 
  -3   8  11      254.25      286.12     33.99 o 
  -2   8  11        8.22       15.35     18.21 o 
  -1   8  11        9.45       14.67     19.45 o 
   0   8  11        6.87      -16.84     17.28 o 
   1   8  11       90.11       84.58     30.70 o 
   2   8  11      128.71      104.65     33.06 o 
   3   8  11      158.99      235.29     42.76 o 
 -10   9  11       12.57       -2.86     22.31 o 
  -9   9  11       21.80       35.17     23.37 o 
  -8   9  11        0.63      -16.47     17.84 o 
  -7   9  11       13.67        5.69     18.08 o 
  -6   9  11      212.00      210.93     21.51 o 
  -5   9  11       18.58       46.67     21.38 o 
  -4   9  11      102.23      144.55     29.58 o 
  -3   9  11      202.04      215.34     33.25 o 
  -2   9  11      104.68      120.32     28.53 o 
  -1   9  11        4.86       -0.93     22.93 o 
   0   9  11        3.86      -17.59     21.56 o 
   1   9  11       45.07       54.81     29.89 o 
   2   9  11        5.99       21.44     30.70 o 
  -9  10  11        1.35       -5.41     21.07 o 
  -8  10  11        3.23        9.23     14.39 o 
  -7  10  11       26.46       18.11     14.35 o 
  -6  10  11      110.97      131.13     30.14 o 
  -5  10  11      219.28      217.39     36.11 o 
  -4  10  11      373.06      448.63     45.74 o 
  -3  10  11      649.32      652.79     50.40 o 
  -2  10  11      721.78      778.13     55.93 o 
  -1  10  11      479.39      464.11     48.35 o 
   0  10  11      235.10      275.25     43.13 o 
  -7  11  11       25.08       22.06     23.37 o 
  -6  11  11        2.37        2.24     20.45 o 
  -5  11  11       15.71       19.64     22.99 o 
  -4  11  11       25.92       40.71     24.55 o 
  -3  11  11        7.94       17.03     24.92 o 
   2 -13  12      165.22      211.67     34.18 o 
   3 -13  12       73.82       67.12     25.67 o 
   5 -13  12       84.09      100.43     25.92 o 
   6 -13  12      218.35      239.70     34.24 o 
  -1 -12  12      239.08      201.85     34.93 o 
   0 -12  12      241.35      283.45     36.85 o 
   1 -12  12      142.63      195.45     32.07 o 
   2 -12  12      307.42      329.06     35.17 o 
   3 -12  12       78.37       52.83     14.44 o 
   4 -12  12       92.95       74.08     22.19 o 
   5 -12  12       33.08       29.52     17.90 o 
   6 -12  12        2.08       24.49     19.70 o 
   7 -12  12       10.20       27.78     22.43 o 
   8 -12  12       22.03       34.30     24.61 o 
  -3 -11  12       47.77       37.41     23.62 o 
  -2 -11  12      129.69      149.83     31.45 o 
  -1 -11  12      127.05      150.70     31.38 o 
   0 -11  12        8.69        1.12     18.33 o 
   1 -11  12       39.66       14.36     17.34 o 
   2 -11  12      151.72      110.28     15.62 o 
   3 -11  12       62.40       32.28     12.74 o 
   4 -11  12       54.11       56.12     20.20 o 
   5 -11  12      317.39      244.24     30.27 o 
   6 -11  12      281.82      337.45     34.18 o 
   7 -11  12      515.16      519.61     42.94 o 
   8 -11  12      499.55      489.09     43.75 o 
   9 -11  12      441.58      468.15     44.12 o 
  -4 -10  12        1.23       14.67     19.08 o 
  -3 -10  12      188.34      194.70     31.82 o 
  -2 -10  12       88.06       68.80     23.24 o 
  -1 -10  12       11.64        9.57     16.66 o 
   0 -10  12      345.35      414.39     37.47 o 
   1 -10  12      103.19      103.90     26.75 o 
   2 -10  12      179.78      185.49     17.49 o 
   3 -10  12      186.70      165.20     15.99 o 
   4 -10  12      408.03      392.33     32.50 o 
   5 -10  12       71.06       43.56     18.33 o 
   6 -10  12      640.66      600.46     41.58 o 
   7 -10  12      153.08      173.76     28.96 o 
   8 -10  12       47.75       43.32     20.76 o 
   9 -10  12       21.78       19.20     23.49 o 
  -5  -9  12        0.02       -1.37     16.22 o 
  -4  -9  12       62.10       52.70     21.94 o 
  -3  -9  12        0.28       -2.98     14.79 o 
  -2  -9  12       17.24       13.67     18.15 o 
  -1  -9  12       40.01       52.08     18.64 o 
   0  -9  12     1134.62     1072.29     33.60 o 
   1  -9  12      206.28      240.73     23.62 o 
   2  -9  12       27.30       34.99     10.81 o 
   3  -9  12      548.17      569.04     65.72 o 
   4  -9  12     1645.46     1765.20     61.59 o 
   5  -9  12      271.86      296.62     29.15 o 
   6  -9  12     1229.07     1209.49     54.25 o 
   7  -9  12       37.32       26.60     17.53 o 
   8  -9  12       93.72       59.41     22.06 o 
   9  -9  12       20.99       12.93     19.51 o 
  10  -9  12       10.47        4.79     23.30 o 
  -6  -8  12       41.96       46.17     22.62 o 
  -5  -8  12      764.48      758.37     49.10 o 
  -4  -8  12       71.62       75.82     22.93 o 
  -3  -8  12      394.06      365.79     33.99 o 
  -2  -8  12        3.65       17.30     10.54 o 
  -1  -8  12      778.36      772.23     28.08 o 
   0  -8  12      808.89      796.40     27.75 o 
   1  -8  12     1155.75     1096.55     31.86 o 
   2  -8  12      123.49      117.57     13.33 o 
   3  -8  12       81.24       67.77     11.10 o 
   4  -8  12        0.90       20.14     13.11 o 
   5  -8  12        7.58       16.03     15.10 o 
   6  -8  12      109.04      102.67     22.25 o 
   7  -8  12       82.00       78.80     21.88 o 
   8  -8  12       76.72       88.81     24.11 o 
   9  -8  12        2.13      -20.01     17.84 o 
  10  -8  12       11.62       12.43     23.74 o 
  -7  -7  12        8.97      -21.50     15.85 o 
  -6  -7  12       46.95       23.37     18.77 o 
  -5  -7  12      802.34      750.60     47.54 o 
  -4  -7  12      535.72      524.02     38.03 o 
  -3  -7  12      116.73      114.80     14.72 o 
  -2  -7  12      521.97      632.53     25.42 o 
  -1  -7  12     1583.81     1505.03     36.70 o 
   0  -7  12      127.49      146.73     14.16 o 
   1  -7  12      203.00      197.46     14.64 o 
   2  -7  12      311.83      315.44     17.68 o 
   3  -7  12       43.33       25.57     23.46 o 
   4  -7  12        1.41       14.36     12.49 o 
   5  -7  12       27.54       32.38     16.41 o 
   6  -7  12       27.57       30.02     17.71 o 
   7  -7  12      126.70       72.71     19.76 o 
   8  -7  12       93.66      123.61     25.98 o 
   9  -7  12      271.95      348.04     25.18 o 
  10  -7  12      259.25      287.11     25.42 o 
  -8  -6  12      239.59      256.04     34.18 o 
  -7  -6  12        4.30       -1.49     15.29 o 
  -6  -6  12      120.13      136.72     25.36 o 
  -5  -6  12      557.52      576.66     39.15 o 
  -4  -6  12      516.80      539.53     65.41 o 
  -3  -6  12        1.13       -6.21      8.54 o 
  -2  -6  12      396.65      447.07     21.06 o 
  -1  -6  12      280.49      264.13     16.88 o 
   0  -6  12       36.96       36.27      9.25 o 
   1  -6  12        9.06        2.84      7.12 o 
   2  -6  12      472.37      443.15     19.58 o 
   3  -6  12        2.03        9.89      7.32 o 
   4  -6  12     1878.31     1851.59     59.10 o 
   5  -6  12        0.59        2.61     13.24 o 
   6  -6  12      272.86      266.78     19.05 o 
   7  -6  12       27.77       27.34     12.99 o 
   8  -6  12       94.60       98.18     18.36 o 
   9  -6  12        7.16        5.49     12.86 o 
  10  -6  12       21.70       34.14     22.19 o 
  -8  -5  12      169.42      159.47     28.71 o 
  -7  -5  12       14.59        9.01     17.21 o 
  -6  -5  12        2.87       -1.12     14.23 o 
  -5  -5  12      319.59      289.27     20.32 o 
  -4  -5  12       20.14        9.26     18.58 o 
  -3  -5  12       69.70       70.24     12.19 o 
  -2  -5  12     3111.21     3095.20     52.90 o 
  -1  -5  12     2064.92     2088.70     41.39 o 
   0  -5  12     1006.67     1045.04     28.38 o 
   1  -5  12      495.99      440.05     18.83 o 
   2  -5  12     1464.05     1342.03     31.08 o 
   3  -5  12     1704.45     1783.25     36.30 o 
   4  -5  12     8000.61     7668.43     91.41 o 
   5  -5  12     2270.00     2195.95     44.75 o 
   6  -5  12     1908.10     1802.97     49.41 o 
   7  -5  12      748.43      689.01     28.32 o 
   8  -5  12      185.84      195.96     19.30 o 
   9  -5  12       18.65       23.61     14.57 o 
  10  -5  12       29.22       34.75     16.22 o 
  -9  -4  12        6.22       -4.29     17.40 o 
  -8  -4  12        1.42       17.59     16.97 o 
  -7  -4  12      233.01      249.08     28.40 o 
  -6  -4  12       67.89       96.02     45.90 o 
  -5  -4  12      177.34      161.57     22.75 o 
  -4  -4  12      231.43      202.41     24.27 o 
  -3  -4  12     1540.71     1437.55     35.50 o 
  -2  -4  12      122.42       89.46     13.05 o 
  -1  -4  12     8919.08     8905.13    100.79 o 
   0  -4  12      829.76      871.19     36.76 o 
   1  -4  12     3502.03     3358.31    101.70 o 
   2  -4  12      114.68       99.74     13.55 o 
   3  -4  12     2683.64     2721.85     55.34 o 
   4  -4  12       13.66       15.57      9.97 o 
   5  -4  12       94.48       94.01     25.48 o 
   6  -4  12       16.50       28.22     10.61 o 
   7  -4  12       37.71       45.94     12.61 o 
   8  -4  12      141.38      150.35     18.12 o 
   9  -4  12       65.13       42.96     15.05 o 
  10  -4  12       25.61       37.54     22.93 o 
  -8  -3  12       45.67       42.57     18.64 o 
  -7  -3  12     2000.01     2052.17     48.99 o 
  -6  -3  12      254.18      296.58     20.42 o 
  -5  -3  12      915.62      878.98     30.55 o 
  -4  -3  12     1909.43     1901.92     42.07 o 
  -3  -3  12      482.00      452.14     24.17 o 
  -2  -3  12     6907.18     7063.25     86.66 o 
  -1  -3  12     4582.46     4781.08     65.10 o 
   0  -3  12      298.87      384.12     17.64 o 
   1  -3  12      485.13      506.17     16.74 o 
   2  -3  12      531.24      483.10     18.13 o 
   3  -3  12      653.54      673.67     22.29 o 
   4  -3  12        2.92        5.04      8.47 o 
   5  -3  12      303.27      270.88     36.98 o 
   6  -3  12      594.08      705.21     33.84 o 
   7  -3  12      197.34      192.15     18.10 o 
   8  -3  12      316.87      285.92     21.88 o 
   9  -3  12      185.40      205.02     33.87 o 
  10  -3  12      124.92      234.66     37.72 o 
  -9  -2  12      305.83      386.48     46.27 o 
  -8  -2  12      981.40     1052.16     28.27 o 
  -7  -2  12       81.14      126.85     20.42 o 
  -6  -2  12     2628.20     2575.20     51.90 o 
  -5  -2  12      252.25      258.45     17.92 o 
  -4  -2  12     2554.00     2590.24     48.78 o 
  -3  -2  12       30.53       42.63     16.00 o 
  -2  -2  12      223.64      197.04     17.51 o 
  -1  -2  12       50.77       48.86     10.69 o 
   0  -2  12     1691.09     1910.84     32.67 o 
   1  -2  12       40.11       26.38      7.97 o 
   2  -2  12       12.45       -0.09      9.54 o 
   3  -2  12      648.60      714.79     23.92 o 
   4  -2  12     1103.83      965.52     88.09 o 
   5  -2  12     1500.68     1533.71     37.76 o 
   6  -2  12        0.58        9.83     15.13 o 
   7  -2  12        3.15       -7.73     10.15 o 
   8  -2  12        4.17       -7.52     17.53 o 
   9  -2  12       28.61        7.89     20.82 o 
  10  -2  12        8.02      -24.67     20.26 o 
 -10  -1  12       88.80       89.93     27.47 o 
  -9  -1  12      322.64      213.78     30.89 o 
  -8  -1  12       62.08       56.20     14.37 o 
  -7  -1  12      472.88      430.60     51.83 o 
  -6  -1  12       81.51       77.69     12.82 o 
  -5  -1  12     1710.78     1699.88     39.55 o 
  -4  -1  12       24.79       26.72     15.41 o 
  -3  -1  12       19.83       18.46     12.74 o 
  -2  -1  12      406.90      423.49     15.47 o 
  -1  -1  12     1798.13     1909.85     33.20 o 
   0  -1  12      508.04      530.24     36.73 o 
   1  -1  12     6302.45     6341.99     76.44 o 
   2  -1  12      829.54      768.44     31.82 o 
   3  -1  12     1330.78     1190.02     30.73 o 
   4  -1  12     4027.67     3745.87     85.26 o 
   5  -1  12      704.93      846.78     28.74 o 
   6  -1  12     1235.73     1262.52     35.92 o 
   7  -1  12      512.06      526.69     42.51 o 
   8  -1  12      148.85      164.94     32.44 o 
   9  -1  12       28.59       32.44     23.24 o 
 -10   0  12      204.21      174.20     31.26 o 
  -9   0  12       16.34       11.50     19.27 o 
  -8   0  12       69.05       59.78     21.94 o 
  -7   0  12      169.82      142.07     24.73 o 
  -6   0  12     1255.19     1422.72     55.56 o 
  -5   0  12     1934.63     1981.66     62.58 o 
  -4   0  12     1542.23     1611.83     54.94 o 
  -3   0  12     1565.27     1657.13     52.82 o 
  -2   0  12        3.22        5.41      5.51 o 
  -1   0  12     4821.12     5046.84     64.12 o 
   0   0  12     2530.66     2691.18     43.94 o 
   1   0  12      577.26      599.09     21.00 o 
   2   0  12      365.07      418.70     43.56 o 
   3   0  12      175.31      174.30     14.49 o 
   4   0  12        1.13        2.74      9.07 o 
   5   0  12        0.07       -9.94     16.41 o 
   6   0  12      105.47      163.69     29.02 o 
   7   0  12       47.94       59.60     25.11 o 
   8   0  12       13.18       21.50     21.75 o 
   9   0  12        3.93       25.60     24.80 o 
 -11   1  12        0.20      -12.49     20.14 o 
 -10   1  12      399.22      280.34     35.36 o 
  -9   1  12      323.78      318.38     34.18 o 
  -8   1  12       60.73       48.35     18.95 o 
  -7   1  12     1178.19     1186.31     53.01 o 
  -6   1  12      119.84      154.87     23.43 o 
  -5   1  12     2423.41     2666.89     72.59 o 
  -4   1  12     2706.45     2461.86     67.49 o 
  -3   1  12      374.74      363.10     17.05 o 
  -2   1  12     1409.41     1333.95     30.28 o 
  -1   1  12     4114.90     4497.97     91.79 o 
   0   1  12      111.48       75.80     13.18 o 
   1   1  12      691.45      655.53     22.47 o 
   2   1  12      546.54      625.65     23.00 o 
   3   1  12      348.34      310.10     17.91 o 
   4   1  12      232.34      219.44     30.14 o 
   5   1  12       70.81       63.45     23.86 o 
   6   1  12      657.85      670.25     48.60 o 
   7   1  12      294.80      370.33     41.89 o 
   8   1  12       94.66      108.20     30.70 o 
 -11   2  12      613.50      589.15     47.91 o 
 -10   2  12      308.34      224.16     31.76 o 
  -9   2  12      717.66      693.62     44.19 o 
  -8   2  12      283.98      289.29     30.27 o 
  -7   2  12      231.15      251.94     28.40 o 
  -6   2  12     1990.64     2281.64     69.11 o 
  -5   2  12       50.11       65.88     17.90 o 
  -4   2  12     1429.48     1299.54     49.03 o 
  -3   2  12      548.26      648.59     23.13 o 
  -2   2  12      256.25      346.50     17.31 o 
  -1   2  12       22.83       54.41      9.95 o 
   0   2  12     1021.06     1140.42     40.43 o 
   1   2  12      164.04      147.37     13.60 o 
   2   2  12      264.29      261.41     16.52 o 
   3   2  12       43.02       27.78     21.13 o 
   4   2  12       18.76       27.90     20.63 o 
   5   2  12        4.04       36.42     21.94 o 
   6   2  12      115.46      106.77     31.20 o 
   7   2  12        1.55       40.08     26.10 o 
   8   2  12        0.67       15.23     24.36 o 
 -11   3  12       52.25       26.54     23.18 o 
 -10   3  12      379.31      317.44     36.04 o 
  -9   3  12      227.21      236.96     30.27 o 
  -8   3  12      154.73      146.29     24.61 o 
  -7   3  12       53.09       25.79     15.85 o 
  -6   3  12      421.40      525.07     36.98 o 
  -5   3  12      295.34      315.08     27.28 o 
  -4   3  12       57.31       86.01     17.40 o 
  -3   3  12     4304.62     4755.79     76.04 o 
  -2   3  12      357.78      283.20     16.84 o 
  -1   3  12     1817.20     1575.95     59.66 o 
   0   3  12      911.82      869.55     27.00 o 
   1   3  12     3895.53     3989.43     59.45 o 
   2   3  12     3140.77     3153.80     91.54 o 
   3   3  12     1370.57     1420.79     64.57 o 
   4   3  12      779.60      918.21     56.06 o 
   5   3  12      344.17      325.34     39.34 o 
   6   3  12      143.02      156.92     34.74 o 
   7   3  12      180.23      184.33     38.34 o 
 -11   4  12       85.93      151.26     31.38 o 
 -10   4  12        5.47       39.28     22.43 o 
  -9   4  12      304.71      289.73     32.94 o 
  -8   4  12        5.15       -5.78     17.40 o 
  -7   4  12        1.41      -19.95     14.11 o 
  -6   4  12      770.05      672.55     39.15 o 
  -5   4  12      168.43      203.84     24.73 o 
  -4   4  12      165.61      150.91     14.89 o 
  -3   4  12     2512.12     2611.19    100.61 o 
  -2   4  12        2.07        1.19     13.27 o 
  -1   4  12      631.01      633.13     40.99 o 
   0   4  12        0.22        9.67      9.38 o 
   1   4  12       27.44       44.99     20.26 o 
   2   4  12      284.18      355.48     37.10 o 
   3   4  12       36.53       13.86     21.32 o 
   4   4  12      175.11      170.09     33.37 o 
   5   4  12      193.48      230.75     37.54 o 
   6   4  12        2.63       31.63     26.10 o 
 -11   5  12       39.56       32.75     22.99 o 
 -10   5  12       42.03       44.50     23.62 o 
  -9   5  12      425.68      445.78     39.09 o 
  -8   5  12      398.19      351.56     34.93 o 
  -7   5  12     2079.51     2080.91     71.22 o 
  -6   5  12      779.86      804.42     43.50 o 
  -5   5  12     1395.91     1454.22     54.38 o 
  -4   5  12     7503.26     7821.38    100.65 o 
  -3   5  12     1425.11     1531.95     43.25 o 
  -2   5  12      890.81      842.70     28.53 o 
  -1   5  12     1001.64      864.64     45.12 o 
   0   5  12       26.92       35.98     18.52 o 
   1   5  12       55.87       66.12     22.50 o 
   2   5  12      145.65      184.08     31.26 o 
   3   5  12      184.58      194.33     34.55 o 
   4   5  12       36.69       44.43     28.40 o 
   5   5  12       61.70       13.36     24.80 o 
   6   5  12       13.98      -25.98     24.98 o 
 -11   6  12      742.78      769.87     54.38 o 
 -10   6  12      299.12      341.56     38.03 o 
  -9   6  12      252.18      249.02     32.13 o 
  -8   6  12       98.70      140.33     26.79 o 
  -7   6  12        4.52       -1.06     15.41 o 
  -6   6  12     1993.71     1927.78     65.81 o 
  -5   6  12      331.23      297.30     20.75 o 
  -4   6  12       45.92       61.07     12.95 o 
  -3   6  12      132.60      129.41     15.49 o 
  -2   6  12       13.30       28.77     15.35 o 
  -1   6  12      229.45      205.27     28.21 o 
   0   6  12      232.29      230.13     30.64 o 
   1   6  12       10.31       24.05     21.50 o 
   2   6  12       86.11       82.47     27.53 o 
   3   6  12      116.53      128.83     34.80 o 
   4   6  12       98.19       62.58     34.06 o 
   5   6  12        5.72       -7.95     26.41 o 
 -10   7  12      320.36      364.36     40.33 o 
  -9   7  12      568.60      601.45     46.11 o 
  -8   7  12       99.53       76.32     23.99 o 
  -7   7  12       25.08       28.34     19.20 o 
  -6   7  12       22.32       14.53     10.48 o 
  -5   7  12       25.12       23.13     11.39 o 
  -4   7  12       34.27       15.49     10.62 o 
  -3   7  12      198.50      140.33     24.98 o 
  -2   7  12       46.56       74.39     21.38 o 
  -1   7  12      298.92      380.52     37.16 o 
   0   7  12      750.99      713.81     49.90 o 
   1   7  12      451.96      490.77     47.23 o 
   2   7  12      609.07      651.67     54.88 o 
   3   7  12      114.48       80.23     34.30 o 
   4   7  12      316.49      287.43     46.49 o 
 -10   8  12       38.10       29.02     22.99 o 
  -9   8  12       77.70       29.27     21.32 o 
  -8   8  12      125.88      100.18     25.73 o 
  -7   8  12       81.18       83.40     23.49 o 
  -6   8  12       31.29       32.41     13.72 o 
  -5   8  12        0.66        5.96     11.04 o 
  -4   8  12       27.25       24.30     17.09 o 
  -3   8  12      158.01      111.18     27.16 o 
  -2   8  12        4.36       12.62     19.08 o 
  -1   8  12       47.08       65.75     25.42 o 
   0   8  12        4.77        6.09     22.12 o 
   1   8  12       82.54      107.64     31.76 o 
   2   8  12       12.07       -0.56     26.47 o 
   3   8  12        8.75       24.24     30.76 o 
  -9   9  12       45.60       61.09     26.41 o 
  -8   9  12       97.46       96.45     26.72 o 
  -7   9  12      903.35      849.85     36.52 o 
  -6   9  12      250.02      273.18     23.28 o 
  -5   9  12      363.95      446.02     43.44 o 
  -4   9  12      834.12      825.43     53.94 o 
  -3   9  12      977.20     1013.67     59.54 o 
  -2   9  12      541.45      477.84     46.05 o 
  -1   9  12      748.79      859.11     58.48 o 
   0   9  12       82.78       23.80     28.96 o 
   1   9  12      130.60      137.09     36.54 o 
  -8  10  12        0.76        0.66     14.70 o 
  -7  10  12       28.72       66.19     25.11 o 
  -6  10  12       50.61       16.59     22.87 o 
  -5  10  12        3.01       28.71     22.56 o 
  -4  10  12       26.73       34.37     22.19 o 
  -3  10  12       10.53       51.64     25.23 o 
  -2  10  12        4.29      -13.55     20.82 o 
  -1  10  12        9.74       25.85     27.28 o 
  -5  11  12       10.31       15.79     25.79 o 
  -4  11  12        0.24       -7.21     23.24 o 
   2 -13  13       25.80       21.50     21.69 o 
   3 -13  13      147.64      135.67     29.21 o 
   4 -13  13       55.19       46.98     21.94 o 
   5 -13  13        0.25        4.72     19.20 o 
  -1 -12  13       11.76       15.60     22.87 o 
   0 -12  13        0.49      -12.93     16.53 o 
   1 -12  13       99.82      113.23     27.03 o 
   2 -12  13      182.86      149.15     29.02 o 
   3 -12  13      211.64      222.81     20.79 o 
   4 -12  13      304.43      361.57     35.36 o 
   5 -12  13      570.76      520.29     40.02 o 
   6 -12  13      277.22      295.13     36.29 o 
   7 -12  13      303.53      352.80     39.65 o 
  -2 -11  13       88.76       95.89     29.58 o 
  -1 -11  13       40.73       46.17     22.62 o 
   0 -11  13      108.46      143.99     28.40 o 
   1 -11  13      501.75      464.61     39.40 o 
   2 -11  13       89.01       55.88     14.30 o 
   3 -11  13        3.56        8.12     11.19 o 
   4 -11  13       21.89        0.87     15.23 o 
   5 -11  13      321.15      312.84     33.06 o 
   6 -11  13      152.06      176.37     29.27 o 
   7 -11  13       31.70       -6.09     16.16 o 
   8 -11  13        0.69       35.05     20.88 o 
  -4 -10  13       28.19       60.59     24.49 o 
  -3 -10  13      209.06      295.57     37.66 o 
  -2 -10  13      194.26      172.52     30.58 o 
  -1 -10  13      326.31      344.97     36.11 o 
   0 -10  13      204.44      261.45     31.76 o 
   1 -10  13      391.10      398.57     32.16 o 
   2 -10  13      369.36      372.74     22.34 o 
   3 -10  13      374.46      421.85     23.73 o 
   4 -10  13      429.92      386.05     33.12 o 
   5 -10  13        0.33      -10.88     14.42 o 
   6 -10  13       14.10       19.76     19.33 o 
   7 -10  13       16.15       24.61     18.83 o 
   8 -10  13      146.97      187.93     32.07 o 
   9 -10  13       50.65       58.79     25.54 o 
  -5  -9  13       81.22       64.63     23.62 o 
  -4  -9  13      480.28      505.87     44.31 o 
  -3  -9  13      248.74      219.25     31.07 o 
  -2  -9  13      403.78      407.87     36.79 o 
  -1  -9  13       61.20       71.38     13.23 o 
   0  -9  13      455.74      465.18     24.31 o 
   1  -9  13       43.10       36.58     13.95 o 
   2  -9  13        7.04        1.77      9.02 o 
   3  -9  13      752.52      661.54     26.52 o 
   4  -9  13       16.45       12.80     14.23 o 
   5  -9  13      100.03      103.78     21.81 o 
   6  -9  13       10.27        0.81     16.16 o 
   7  -9  13       76.26       85.58     23.99 o 
   8  -9  13       31.74       15.41     19.14 o 
   9  -9  13       15.18       48.66     22.81 o 
  -6  -8  13       65.02       48.10     22.75 o 
  -5  -8  13        4.28       10.13     16.78 o 
  -4  -8  13      104.25       95.08     25.48 o 
  -3  -8  13      141.68       89.55     22.00 o 
  -2  -8  13     1194.31     1106.11     34.11 o 
  -1  -8  13      160.11      171.23     24.05 o 
   0  -8  13      306.35      291.90     25.42 o 
   1  -8  13        8.28       12.35     12.40 o 
   2  -8  13       99.08       81.63     12.03 o 
   3  -8  13      483.11      514.45     34.30 o 
   4  -8  13      839.80      959.91     46.05 o 
   5  -8  13     1565.56     1594.99     60.34 o 
   6  -8  13      252.67      260.46     29.64 o 
   7  -8  13      530.44      516.62     38.53 o 
   8  -8  13      224.33      230.31     32.56 o 
   9  -8  13      232.31      321.30     37.41 o 
  10  -8  13       78.59       47.36     26.66 o 
  -7  -7  13      124.70      107.70     27.84 o 
  -6  -7  13      198.10      179.04     29.64 o 
  -5  -7  13       68.82       71.97     22.87 o 
  -4  -7  13       90.95       91.73     21.13 o 
  -3  -7  13        0.36       -4.47      9.20 o 
  -2  -7  13     2513.71     2380.05     49.50 o 
  -1  -7  13      178.75      186.29     15.64 o 
   0  -7  13      143.32      168.72     14.98 o 
   1  -7  13        8.75       10.44      8.39 o 
   2  -7  13      125.59       94.44     12.86 o 
   3  -7  13       68.95       95.09     12.31 o 
   4  -7  13      260.36      303.09     28.28 o 
   5  -7  13        3.41       -9.88     12.18 o 
   6  -7  13      253.64      233.36     27.41 o 
   7  -7  13       11.85       28.28     18.95 o 
   8  -7  13        5.48       17.77     19.33 o 
   9  -7  13       48.41       74.95     25.11 o 
  10  -7  13        8.53        9.01     23.49 o 
  -7  -6  13      223.66      220.43     31.88 o 
  -6  -6  13      239.69      208.00     29.27 o 
  -5  -6  13      432.09      439.37     36.42 o 
  -4  -6  13       68.23       76.30     13.44 o 
  -3  -6  13      884.95      943.38     42.20 o 
  -2  -6  13      283.87      318.54     19.00 o 
  -1  -6  13     3278.54     3361.25     57.13 o 
   0  -6  13     2178.30     2102.93     43.10 o 
   1  -6  13      845.84      809.37     26.53 o 
   2  -6  13      802.93      797.95     34.37 o 
   3  -6  13      750.36      687.24     24.23 o 
   4  -6  13      228.06      283.64     27.28 o 
   5  -6  13      544.29      555.03     37.04 o 
   6  -6  13       83.32       36.36     18.46 o 
   7  -6  13      121.89      114.14     16.33 o 
   8  -6  13       26.05       11.93     12.24 o 
   9  -6  13       26.96        5.27     12.27 o 
  10  -6  13       99.60      103.64     20.16 o 
  -8  -5  13       69.28       80.29     23.62 o 
  -7  -5  13      409.66      401.34     35.80 o 
  -6  -5  13      205.41      215.27     28.65 o 
  -5  -5  13     1964.64     2022.11    130.88 o 
  -4  -5  13       79.33       93.83     14.58 o 
  -3  -5  13      175.26      194.64     19.55 o 
  -2  -5  13     1645.23     1610.05    100.06 o 
  -1  -5  13      152.44      140.09     13.84 o 
   0  -5  13      345.69      333.05     27.81 o 
   1  -5  13      334.33      326.13     17.69 o 
   2  -5  13      869.07      830.78     25.64 o 
   3  -5  13       28.00       24.55     14.54 o 
   4  -5  13      669.51      672.80     36.79 o 
   5  -5  13     3982.56     3884.10    116.24 o 
   6  -5  13      168.77      167.35     33.34 o 
   7  -5  13        0.56        3.10     10.78 o 
   8  -5  13       25.50       35.89     13.46 o 
   9  -5  13       19.66       13.08     26.47 o 
  10  -5  13       45.80       19.20     21.19 o 
  -9  -4  13      160.99      187.50     30.58 o 
  -8  -4  13      446.21      500.90     38.97 o 
  -7  -4  13       28.96        6.34     13.95 o 
  -6  -4  13      575.39      559.31     27.20 o 
  -5  -4  13       81.20       80.21     14.32 o 
  -4  -4  13     2574.68     2531.03     50.91 o 
  -3  -4  13       96.30      142.43     14.90 o 
  -2  -4  13      145.89      126.20     13.53 o 
  -1  -4  13      925.25     1048.44     29.11 o 
   0  -4  13      665.71      685.26     23.60 o 
   1  -4  13      494.74      455.82     19.55 o 
   2  -4  13     1263.91     1248.85     27.33 o 
   3  -4  13     1387.80     1253.92     30.36 o 
   4  -4  13      873.61      815.67     27.02 o 
   5  -4  13     6773.19     6873.33     91.05 o 
   6  -4  13     1078.15     1094.33     50.53 o 
   7  -4  13     1172.60     1160.41     36.58 o 
   8  -4  13      332.19      378.19     45.65 o 
   9  -4  13      229.56      238.21     34.80 o 
  10  -4  13      144.09      184.64     35.05 o 
  -9  -3  13      124.52      120.13     24.49 o 
  -8  -3  13      319.06      335.87     24.02 o 
  -7  -3  13      332.26      282.01     21.97 o 
  -6  -3  13      474.91      458.47     25.45 o 
  -5  -3  13      757.74      776.62     30.20 o 
  -4  -3  13     1386.08     1378.30     36.95 o 
  -3  -3  13      237.01      245.00     16.72 o 
  -2  -3  13     4332.45     4299.11     64.08 o 
  -1  -3  13        1.02        1.49      7.68 o 
   0  -3  13     4088.14     4014.36     68.55 o 
   1  -3  13      227.87      232.41     13.65 o 
   2  -3  13      487.22      429.56     32.53 o 
   3  -3  13       41.09       32.83      9.42 o 
   4  -3  13      415.83      374.72     37.88 o 
   5  -3  13      105.07       73.17     18.52 o 
   6  -3  13        5.80       14.30     10.95 o 
   7  -3  13      249.48      257.39     20.61 o 
   8  -3  13      121.17      111.68     25.98 o 
   9  -3  13       80.16      104.90     28.53 o 
  10  -3  13       51.28       57.11     26.85 o 
  -9  -2  13      219.43      227.30     21.85 o 
  -8  -2  13      410.29      391.28     24.85 o 
  -7  -2  13     1068.62     1147.93     37.12 o 
  -6  -2  13      864.69      921.19     32.28 o 
  -5  -2  13      342.06      352.53     21.01 o 
  -4  -2  13     1462.26     1649.76     67.02 o 
  -3  -2  13     6044.39     6133.69     81.41 o 
  -2  -2  13     6815.05     6970.97     77.42 o 
  -1  -2  13     7870.58     8194.14     87.83 o 
   0  -2  13     4353.44     4225.64     55.69 o 
   1  -2  13      720.56      654.47     25.14 o 
   2  -2  13     1746.58     1592.87     34.33 o 
   3  -2  13      503.87      484.70     53.17 o 
   4  -2  13      977.23     1051.36     31.27 o 
   5  -2  13      594.95      580.13     25.12 o 
   6  -2  13      136.84      139.46     15.94 o 
   7  -2  13       28.77       17.71     18.33 o 
   8  -2  13      192.57      198.37     33.00 o 
   9  -2  13        4.19        0.44     20.20 o 
 -10  -1  13      148.98      161.02     32.38 o 
  -9  -1  13      609.23      522.28     42.82 o 
  -8  -1  13      956.83      949.73     34.65 o 
  -7  -1  13     2512.99     2561.53     54.15 o 
  -6  -1  13       34.09       36.99     13.73 o 
  -5  -1  13      801.47      750.42     42.76 o 
  -4  -1  13      488.39      569.20     35.30 o 
  -3  -1  13     3636.73     3805.22     87.32 o 
  -2  -1  13      252.27      273.68     13.90 o 
  -1  -1  13        0.70        3.01      5.97 o 
   0  -1  13      141.93      176.72     12.71 o 
   1  -1  13        0.72      -11.06     12.49 o 
   2  -1  13     1194.80     1120.39     32.88 o 
   3  -1  13       66.94       68.53     11.57 o 
   4  -1  13      521.13      487.68     22.76 o 
   5  -1  13       79.60       83.33     13.87 o 
   6  -1  13       13.32       43.69     20.94 o 
   7  -1  13       13.33      -24.98     16.66 o 
   8  -1  13      128.99      116.21     30.20 o 
   9  -1  13       11.96       14.79     24.55 o 
 -10   0  13      125.36      140.70     29.77 o 
  -9   0  13      331.67      302.28     34.93 o 
  -8   0  13      917.13      966.13     52.27 o 
  -7   0  13      413.60      393.51     34.86 o 
  -6   0  13     1085.05     1090.61     51.02 o 
  -5   0  13      468.02      431.11     32.69 o 
  -4   0  13      845.86      898.82     42.63 o 
  -3   0  13     1314.86     1459.60     32.50 o 
  -2   0  13      666.43      762.18     22.83 o 
  -1   0  13     1809.62     2038.83     37.97 o 
   0   0  13       46.86       47.20      9.64 o 
   1   0  13     1203.93     1259.62     52.54 o 
   2   0  13      386.99      411.24     19.67 o 
   3   0  13     4376.94     4392.89     66.09 o 
   4   0  13      404.67      365.56     20.35 o 
   5   0  13     1065.61     1082.28     56.86 o 
   6   0  13      712.51      728.85     50.65 o 
   7   0  13      546.36      602.76     47.36 o 
   8   0  13      352.34      299.05     40.27 o 
   9   0  13      160.01      217.45     38.90 o 
 -10   1  13       26.92       22.12     21.44 o 
  -9   1  13      134.34      125.22     27.78 o 
  -8   1  13      347.57      355.29     34.43 o 
  -7   1  13       37.36       54.38     20.14 o 
  -6   1  13        3.55       21.88     15.35 o 
  -5   1  13        0.91        5.53     12.62 o 
  -4   1  13        5.89       12.99     14.23 o 
  -3   1  13     1815.89     1877.38     38.18 o 
  -2   1  13     1558.49     1550.49     41.39 o 
  -1   1  13      314.15      265.47     16.93 o 
   0   1  13        3.45        7.73     16.06 o 
   1   1  13       53.56       48.98     13.83 o 
   2   1  13     1135.48     1180.50     31.48 o 
   3   1  13      212.25      169.18     14.73 o 
   4   1  13      568.91      597.10     42.88 o 
   5   1  13        0.49      -10.88     19.76 o 
   6   1  13        0.02      -23.49     15.66 o 
   7   1  13       17.98       -8.08     20.88 o 
   8   1  13        0.08       -8.51     21.32 o 
 -11   2  13      137.50      183.02     34.06 o 
 -10   2  13      161.96      190.42     32.13 o 
  -9   2  13      138.84      162.64     29.08 o 
  -8   2  13      217.98      170.90     26.47 o 
  -7   2  13       12.61       27.97     16.53 o 
  -6   2  13      219.86      259.71     27.78 o 
  -5   2  13     1818.57     2025.60     65.44 o 
  -4   2  13      771.10      720.52     38.22 o 
  -3   2  13     1270.23     1221.96     31.64 o 
  -2   2  13     1319.84     1161.45     30.55 o 
  -1   2  13      563.67      503.38     48.07 o 
   0   2  13     3180.26     3007.77     50.93 o 
   1   2  13     4166.42     4295.71     63.74 o 
   2   2  13     1900.37     1983.56     41.12 o 
   3   2  13     2215.48     2145.91     76.56 o 
   4   2  13      443.62      424.71     40.33 o 
   5   2  13       11.32        3.85     21.25 o 
   6   2  13        4.40      -20.20     21.75 o 
   7   2  13       68.21       78.49     30.02 o 
 -11   3  13       58.42       46.98     23.49 o 
 -10   3  13      264.31      349.32     38.66 o 
  -9   3  13        5.72       -1.93     16.28 o 
  -8   3  13      380.22      339.69     34.18 o 
  -7   3  13      127.87      130.07     24.98 o 
  -6   3  13       43.45       41.82     19.08 o 
  -5   3  13     2758.32     2811.69     77.68 o 
  -4   3  13      400.93      425.07     21.41 o 
  -3   3  13     1458.16     1606.17     38.08 o 
  -2   3  13        2.58       13.56      8.78 o 
  -1   3  13      887.58      740.05     27.62 o 
   0   3  13       18.36       17.69      9.86 o 
   1   3  13      196.58      180.29     26.47 o 
   2   3  13       40.16       75.07     24.17 o 
   3   3  13      146.89       74.76     26.85 o 
   4   3  13        0.40       -2.92     18.77 o 
   5   3  13      167.64      126.96     32.13 o 
   6   3  13      198.99      198.99     38.53 o 
   7   3  13      121.45       87.87     32.63 o 
 -11   4  13      161.63      120.00     31.38 o 
 -10   4  13      589.98      660.55     49.22 o 
  -8   4  13     1344.82     1420.29     61.21 o 
  -7   4  13     1283.55     1248.40     55.31 o 
  -6   4  13     1957.29     2163.38     70.41 o 
  -5   4  13     2296.24     2543.46     73.89 o 
  -4   4  13     1365.82     1476.70     38.36 o 
  -3   4  13      242.45      212.97     17.07 o 
  -2   4  13      115.68       86.05     13.42 o 
  -1   4  13      232.54      197.79     16.77 o 
   0   4  13      116.69      126.03     23.74 o 
   1   4  13     1961.17     1907.33     71.41 o 
   2   4  13      190.36      185.01     30.39 o 
   3   4  13      515.95      399.91     41.89 o 
   4   4  13      265.14      292.46     40.21 o 
   5   4  13      396.36      409.73     45.68 o 
   6   4  13      313.85      306.01     44.99 o 
 -11   5  13      140.12      156.30     32.25 o 
 -10   5  13      604.98      652.29     48.91 o 
  -9   5  13      391.36      333.04     36.17 o 
  -8   5  13       59.37       64.07     23.43 o 
  -7   5  13      106.73       54.75     21.32 o 
  -6   5  13        0.04       19.20     17.09 o 
  -5   5  13        3.98       19.97     10.92 o 
  -4   5  13      486.62      474.43     36.45 o 
  -3   5  13       52.52       32.54     11.79 o 
  -2   5  13       14.60       20.85     11.26 o 
  -1   5  13        3.99       11.37     16.03 o 
   0   5  13      253.83      256.23     31.51 o 
   1   5  13       43.42       42.32     21.13 o 
   2   5  13      129.89      153.44     31.07 o 
   3   5  13       89.19       80.54     29.71 o 
   4   5  13       29.26        4.85     24.80 o 
   5   5  13      164.57      153.69     38.84 o 
 -10   6  13      139.24      143.50     30.70 o 
  -9   6  13       64.19       31.45     21.63 o 
  -8   6  13      156.52      143.25     28.77 o 
  -7   6  13      440.64      433.22     36.98 o 
  -6   6  13        5.63       31.14     18.46 o 
  -5   6  13      607.25      557.30     48.54 o 
  -4   6  13       15.77       32.56     12.33 o 
  -3   6  13      150.52      162.72     31.41 o 
  -2   6  13     1971.14     2030.69     72.15 o 
  -1   6  13      353.92      353.43     35.11 o 
   0   6  13      990.74     1015.53     55.56 o 
   1   6  13     1054.66     1097.38     60.97 o 
   2   6  13       63.12       89.80     29.40 o 
   3   6  13      560.09      589.83     53.38 o 
   4   6  13      206.04      231.18     41.70 o 
 -10   7  13       10.97       36.60     24.80 o 
  -9   7  13       20.65       44.50     23.43 o 
  -8   7  13      163.92      187.37     30.39 o 
  -7   7  13       44.17       69.85     21.38 o 
  -6   7  13       31.29       45.38     13.95 o 
  -5   7  13       10.73        5.55     10.53 o 
  -4   7  13      249.56      218.09     19.59 o 
  -3   7  13        8.65       20.51     16.22 o 
  -2   7  13       11.39       25.23     17.40 o 
  -1   7  13       47.46       30.76     20.88 o 
   0   7  13       30.02       26.97     22.19 o 
   1   7  13        2.07      -17.96     18.40 o 
   2   7  13      304.18      286.25     42.88 o 
   3   7  13        4.33       -8.08     25.73 o 
  -9   8  13       56.40       43.25     24.55 o 
  -8   8  13       77.29      107.26     27.10 o 
  -7   8  13      607.91      579.02     92.69 o 
  -6   8  13      598.25      633.84     31.15 o 
  -5   8  13      597.77      571.04     54.72 o 
  -4   8  13      394.39      384.44     39.71 o 
  -3   8  13      109.21       90.55     25.23 o 
  -2   8  13      128.73      149.09     30.33 o 
  -1   8  13        3.62       -1.93     20.26 o 
   0   8  13        5.13       15.54     26.04 o 
   1   8  13      427.53      421.04     49.78 o 
   2   8  13        0.58      -18.33     26.72 o 
  -9   9  13        0.33       12.68     20.57 o 
  -8   9  13        0.76        7.26     12.82 o 
  -7   9  13       33.04       46.32     23.49 o 
  -6   9  13       11.11       12.06     18.40 o 
  -5   9  13      109.35       46.24     23.30 o 
  -4   9  13       10.42      -10.32     18.58 o 
  -3   9  13       76.40       72.03     25.73 o 
  -2   9  13       47.80        1.80     21.88 o 
  -1   9  13       69.29       54.56     26.47 o 
   0   9  13       68.33       59.47     30.58 o 
   1   9  13        2.05       -3.54     28.90 o 
  -7  10  13       82.14       89.30     29.33 o 
  -6  10  13      147.58      157.29     33.31 o 
  -5  10  13      255.26      324.22     42.63 o 
  -4  10  13      747.51      682.24     54.13 o 
  -3  10  13      241.68      217.64     39.15 o 
  -2  10  13      703.91      696.85     56.68 o 
   3 -13  14       20.54       28.71     22.50 o 
   4 -13  14       10.43       10.81     19.20 o 
   0 -12  14        3.91       24.36     22.31 o 
   1 -12  14      225.16      219.69     33.62 o 
   2 -12  14      139.70      164.87     30.08 o 
   3 -12  14      116.48      110.46     17.53 o 
   4 -12  14        4.84       -6.40     17.46 o 
   5 -12  14        2.42       -4.85     18.27 o 
   6 -12  14       13.51       23.93     19.64 o 
   7 -12  14       32.02       66.81     26.29 o 
  -2 -11  14      144.69      166.99     32.63 o 
  -1 -11  14       95.87       48.91     23.24 o 
   0 -11  14       10.66        9.01     17.59 o 
   1 -11  14       37.00       23.18     19.27 o 
   2 -11  14        0.33       -6.33     10.87 o 
   3 -11  14       14.25        3.33     11.53 o 
   4 -11  14       63.38       58.29     20.45 o 
   5 -11  14      310.33      289.97     33.62 o 
   6 -11  14      549.64      488.10     41.02 o 
   7 -11  14      322.76      358.15     39.03 o 
   8 -11  14      628.77      724.75     53.82 o 
  -3 -10  14       19.58       -2.98     18.58 o 
  -2 -10  14      235.74      173.89     30.82 o 
  -1 -10  14        9.77        9.63     17.59 o 
   0 -10  14      241.94      256.78     32.32 o 
   1 -10  14       74.34       78.95     24.58 o 
   2 -10  14      134.11      127.08     16.56 o 
   3 -10  14      115.77      125.71     16.15 o 
   4 -10  14        8.16       23.93     16.90 o 
   5 -10  14       33.78       11.56     16.41 o 
   6 -10  14       39.28       59.29     21.75 o 
   7 -10  14        8.66      -12.12     15.16 o 
   8 -10  14        4.78       47.48     25.04 o 
   9 -10  14        0.36        8.70     22.06 o 
  -5  -9  14       17.09       14.98     20.26 o 
  -4  -9  14      172.10      175.13     31.26 o 
  -3  -9  14       97.02       56.74     22.37 o 
  -2  -9  14      375.44      436.89     39.77 o 
  -1  -9  14      351.75      356.26     22.44 o 
   0  -9  14      931.27      989.87     55.19 o 
   1  -9  14     1220.74     1214.59     36.76 o 
   2  -9  14      906.92      902.94     55.12 o 
   3  -9  14      499.80      535.24     39.12 o 
   4  -9  14      495.60      492.94     36.91 o 
   5  -9  14      288.48      355.85     32.75 o 
   6  -9  14      284.40      297.37     32.75 o 
   7  -9  14       83.64      134.86     27.90 o 
   8  -9  14       94.22       79.17     27.78 o 
   9  -9  14       23.45       18.89     21.25 o 
  -6  -8  14       29.12       54.94     21.88 o 
  -5  -8  14      197.56      156.73     30.02 o 
  -4  -8  14      131.29      149.21     28.21 o 
  -3  -8  14      405.53      474.92     39.65 o 
  -2  -8  14       70.39       87.11     14.03 o 
  -1  -8  14      948.34      981.36     32.82 o 
   0  -8  14        7.43       25.79     10.87 o 
   1  -8  14      159.37      195.57     16.37 o 
   2  -8  14       18.84       26.56     10.29 o 
   3  -8  14      231.06      244.45     30.23 o 
   4  -8  14       44.99       57.67     18.08 o 
   5  -8  14      174.78      162.45     25.67 o 
   6  -8  14      140.61       91.29     23.43 o 
   7  -8  14        0.62        8.20     18.58 o 
   8  -8  14       44.99       71.90     25.79 o 
   9  -8  14       28.92       53.82     26.35 o 
  -6  -7  14       31.97       22.56     20.63 o 
  -5  -7  14      681.56      683.11     46.05 o 
  -4  -7  14      140.66      139.83     25.42 o 
  -3  -7  14      994.03      908.32     32.10 o 
  -2  -7  14     1511.25     1637.25     54.53 o 
  -1  -7  14      663.52      645.94     26.54 o 
   0  -7  14      325.50      306.81     18.87 o 
   1  -7  14      593.47      570.26     38.16 o 
   2  -7  14      300.85      290.05     18.20 o 
   3  -7  14       19.67       17.28      9.52 o 
   4  -7  14      467.71      464.67     34.06 o 
   5  -7  14       56.50       92.97     22.00 o 
   6  -7  14      309.61      322.60     32.13 o 
   7  -7  14        5.74       -0.44     17.77 o 
   8  -7  14      154.50      157.17     30.08 o 
   9  -7  14      598.09      718.60     50.40 o 
  10  -7  14      108.35      142.63     32.13 o 
  -7  -6  14       66.98       71.72     22.99 o 
  -6  -6  14      198.33      213.35     30.58 o 
  -5  -6  14       17.43       41.89     13.17 o 
  -4  -6  14      678.41      687.93     28.75 o 
  -3  -6  14     1749.84     1686.51     41.97 o 
  -2  -6  14       20.53       20.60      9.47 o 
  -1  -6  14      275.89      295.69     18.70 o 
   0  -6  14      181.14      185.13     15.27 o 
   1  -6  14      479.48      519.42     22.45 o 
   2  -6  14        1.06        2.73      7.99 o 
   3  -6  14        5.33       -2.81      7.69 o 
   4  -6  14      254.77      215.27     26.29 o 
   5  -6  14       20.53       35.05     18.33 o 
   6  -6  14       76.29       77.56     22.31 o 
   7  -6  14       55.62       32.32     19.76 o 
   8  -6  14        2.68        5.47     19.45 o 
   9  -6  14        5.42       29.77     21.88 o 
  10  -6  14       17.81       24.80     24.30 o 
  -8  -5  14      235.29      198.68     31.20 o 
  -7  -5  14      516.13      537.69     41.51 o 
  -6  -5  14      162.96      151.13     18.13 o 
  -5  -5  14       24.97       28.68     12.64 o 
  -4  -5  14      616.10      559.11     37.32 o 
  -3  -5  14       14.21       17.62     10.42 o 
  -2  -5  14     1241.62     1194.39     47.36 o 
  -1  -5  14     1520.29     1575.56     37.86 o 
   0  -5  14     2062.12     2002.03     41.88 o 
   1  -5  14      906.42      936.06     28.09 o 
   2  -5  14     1483.90     1470.03     34.61 o 
   3  -5  14     1755.32     1758.37     58.36 o 
   4  -5  14     4767.46     4659.79    102.54 o 
   5  -5  14     2593.30     2697.28     77.19 o 
   6  -5  14     1812.11     1723.26     59.75 o 
   7  -5  14      394.09      411.76     24.76 o 
   8  -5  14      248.99      266.74     56.55 o 
   9  -5  14       32.46       56.49     25.64 o 
  10  -5  14       41.78       63.39     26.47 o 
  -8  -4  14      404.45      320.49     34.06 o 
  -7  -4  14        0.52       -7.44     12.18 o 
  -6  -4  14      249.01      240.48     20.49 o 
  -5  -4  14        2.60       -7.10      9.58 o 
  -4  -4  14       24.65       21.54     11.10 o 
  -3  -4  14     1134.19     1192.95     34.71 o 
  -2  -4  14      804.70      775.48     27.11 o 
  -1  -4  14     2791.70     2884.12     51.25 o 
   0  -4  14        1.77       16.51      8.16 o 
   1  -4  14      727.95      735.69     35.49 o 
   2  -4  14       48.73       38.66     14.48 o 
   3  -4  14      139.16      104.89     12.17 o 
   4  -4  14       47.79       63.44     11.73 o 
   5  -4  14      275.18      294.82     19.66 o 
   6  -4  14       32.85       54.52     13.24 o 
   7  -4  14      306.19      336.60     22.53 o 
   8  -4  14       52.58       52.81     15.53 o 
   9  -4  14       68.63       48.16     22.25 o 
  -9  -3  14      571.70      581.19     42.76 o 
  -8  -3  14       74.45       66.18     15.75 o 
  -7  -3  14      891.33      842.91     33.54 o 
  -6  -3  14      219.27      214.49     19.36 o 
  -5  -3  14     1424.19     1498.56     40.26 o 
  -4  -3  14     1790.27     2003.67     45.39 o 
  -3  -3  14     4965.79     5297.96     76.55 o 
  -2  -3  14     3465.21     3504.46     58.22 o 
  -1  -3  14     2941.08     2954.39     52.92 o 
   0  -3  14      123.89      104.41     18.27 o 
   1  -3  14      198.50      175.45     12.92 o 
   2  -3  14      531.65      511.67     20.59 o 
   3  -3  14      447.97      463.52     20.65 o 
   4  -3  14      643.26      643.19     57.21 o 
   5  -3  14       94.70      104.56     14.70 o 
   6  -3  14      523.82      581.21     26.71 o 
   7  -3  14      198.61      209.06     19.65 o 
   8  -3  14      351.61      391.71     39.09 o 
   9  -3  14      149.40      257.91     37.23 o 
  -9  -2  14      424.24      490.67     28.86 o 
  -8  -2  14      870.47      931.96     45.43 o 
  -7  -2  14      412.53      409.12     52.98 o 
  -6  -2  14      673.45      708.33     29.80 o 
  -5  -2  14      120.57      123.71     16.50 o 
  -4  -2  14      690.10      655.01     26.46 o 
  -3  -2  14       66.90       54.32     18.77 o 
  -2  -2  14     1595.72     1693.93     31.64 o 
  -1  -2  14       89.46       76.93     11.16 o 
   0  -2  14      418.11      494.57     19.39 o 
   1  -2  14      133.90      142.41     23.15 o 
   2  -2  14      456.80      418.90     19.73 o 
   3  -2  14        5.41        1.44      8.70 o 
   4  -2  14      267.00      270.76     30.33 o 
   5  -2  14       46.37       32.24     11.91 o 
   6  -2  14        0.31        6.60     10.87 o 
   7  -2  14       18.96       26.16     20.14 o 
   8  -2  14        7.82       27.41     21.44 o 
   9  -2  14       27.68       18.95     23.62 o 
 -10  -1  14      377.75      371.57     41.39 o 
  -9  -1  14       50.17       32.69     23.24 o 
  -8  -1  14      269.70      218.38     30.70 o 
  -7  -1  14       30.14       36.98     20.94 o 
  -6  -1  14       64.43       98.50     23.68 o 
  -5  -1  14      801.41      840.84     44.56 o 
  -4  -1  14     1282.12     1295.75     53.63 o 
  -3  -1  14     1449.96     1421.05     30.97 o 
  -2  -1  14      688.31      616.98     27.10 o 
  -1  -1  14     2560.91     2569.42     75.13 o 
   0  -1  14      313.89      308.02     16.46 o 
   1  -1  14      162.53      175.29     14.26 o 
   2  -1  14     1608.70     1481.43     35.47 o 
   3  -1  14     2670.17     2510.80     47.97 o 
   4  -1  14     3012.72     3050.11     56.28 o 
   5  -1  14      456.22      484.02     24.37 o 
   6  -1  14      427.39      402.65     38.47 o 
   7  -1  14      527.47      482.69     43.69 o 
   8  -1  14      151.61      206.95     35.42 o 
   9  -1  14       84.55       84.58     30.64 o 
 -10   0  14      106.94       94.40     28.59 o 
  -9   0  14       14.13       18.27     19.64 o 
  -8   0  14     1180.96     1212.29     59.16 o 
  -7   0  14       50.87       38.47     19.64 o 
  -6   0  14     1359.34     1462.99     60.34 o 
  -5   0  14      225.54      267.04     28.09 o 
  -4   0  14      778.77      750.42     40.58 o 
  -3   0  14      961.99     1037.32     27.82 o 
  -2   0  14     1879.91     1989.57     55.06 o 
  -1   0  14      493.39      438.11     29.46 o 
   0   0  14      180.45      198.47     14.70 o 
   1   0  14        0.07       -7.24      8.24 o 
   2   0  14      147.70      124.48     13.90 o 
   3   0  14      243.14      248.67     17.84 o 
   4   0  14      630.76      636.46     26.06 o 
   5   0  14      118.04       92.72     25.60 o 
   6   0  14      168.22      215.96     34.49 o 
   7   0  14       94.08      138.65     31.88 o 
   8   0  14        0.74       17.65     23.74 o 
 -10   1  14      160.76      104.47     28.28 o 
  -9   1  14       62.93      117.39     27.78 o 
  -8   1  14       41.83       49.41     22.00 o 
  -7   1  14     1288.39     1304.45     58.17 o 
  -6   1  14      710.19      708.59     43.81 o 
  -5   1  14     3190.69     3322.09     88.25 o 
  -4   1  14     1510.39     1349.76     54.07 o 
  -3   1  14     2257.63     2110.23     42.09 o 
  -2   1  14     2525.20     2341.33     44.30 o 
  -1   1  14      289.89      289.58     17.11 o 
   0   1  14       29.94       24.90     16.06 o 
   1   1  14     1341.28     1445.84     38.38 o 
   2   1  14       39.97       41.86     11.16 o 
   3   1  14      240.82      229.47     19.64 o 
   4   1  14      339.95      387.86     37.29 o 
   5   1  14      330.51      342.49     39.59 o 
   6   1  14      119.76       96.51     27.97 o 
   7   1  14      103.81      100.49     31.45 o 
   8   1  14       42.49       14.92     26.04 o 
 -10   2  14       62.23       20.14     22.43 o 
  -9   2  14      344.95      395.19     38.90 o 
  -8   2  14       33.50       21.75     18.08 o 
  -7   2  14       93.05      107.14     24.17 o 
  -6   2  14      105.80      127.15     24.92 o 
  -5   2  14       11.89       19.51     17.59 o 
  -4   2  14     1407.15     1601.22     38.57 o 
  -3   2  14      322.29      349.21     22.28 o 
  -2   2  14      638.42      722.51     25.60 o 
  -1   2  14      174.06      194.06     15.47 o 
   0   2  14       32.72       38.14     11.22 o 
   1   2  14       99.18       92.67     13.59 o 
   2   2  14      423.99      440.31     38.34 o 
   3   2  14      417.59      360.32     38.47 o 
   4   2  14        8.41      -10.50     18.46 o 
   5   2  14        3.04       -9.26     20.57 o 
   6   2  14      117.39      151.02     34.80 o 
   7   2  14        2.88       96.82     32.56 o 
 -10   3  14      633.32      664.78     47.98 o 
  -9   3  14       44.20       29.08     20.07 o 
  -8   3  14      127.60      147.04     26.10 o 
  -7   3  14     1052.08     1008.57     52.89 o 
  -6   3  14      410.58      438.13     36.11 o 
  -5   3  14      508.68      458.83     35.55 o 
  -4   3  14      149.67      189.68     17.37 o 
  -3   3  14     1771.97     1880.43     64.82 o 
  -2   3  14       10.97       -1.71      8.56 o 
  -1   3  14     2113.30     2110.33     51.24 o 
   0   3  14     1801.66     1736.71     39.64 o 
   1   3  14     1516.41     1533.40     62.46 o 
   2   3  14     1641.74     1582.12     66.75 o 
   3   3  14      556.96      606.73     46.49 o 
   4   3  14      904.64      828.85     55.93 o 
   5   3  14      258.12      285.31     40.64 o 
   6   3  14      129.09      209.06     39.09 o 
 -10   4  14       52.12       31.07     21.88 o 
  -9   4  14      414.10      358.15     36.79 o 
  -8   4  14       24.01       28.40     21.13 o 
  -7   4  14       42.60       80.54     23.18 o 
  -6   4  14      651.69      634.76     42.57 o 
  -5   4  14      305.18      301.79     20.16 o 
  -4   4  14        1.38        2.51     15.35 o 
  -3   4  14       11.75       -9.41      9.56 o 
  -2   4  14       86.90       96.66     14.65 o 
  -1   4  14       57.35       60.92     14.29 o 
   0   4  14      100.71      102.42     23.24 o 
   1   4  14      643.47      681.81     46.98 o 
   2   4  14      114.01       94.77     27.22 o 
   3   4  14       18.97      -20.82     19.33 o 
   4   4  14        1.06       -5.22     21.50 o 
   5   4  14        5.20       19.45     27.78 o 
   6   4  14        0.76       10.13     28.90 o 
 -10   5  14       18.45       24.24     22.43 o 
  -9   5  14      798.78      873.72     54.38 o 
  -8   5  14     1344.84     1231.86     59.16 o 
  -7   5  14      637.50      626.99     44.19 o 
  -6   5  14     1222.85     1241.12     56.43 o 
  -5   5  14     3513.76     3468.98     64.08 o 
  -4   5  14     6035.40     6017.77    148.90 o 
  -3   5  14     3129.51     3229.33     60.33 o 
  -2   5  14      954.82      948.73     32.69 o 
  -1   5  14      973.20     1085.39     53.32 o 
   0   5  14        2.79      -16.90     14.36 o 
   1   5  14     1147.73     1198.49     61.40 o 
   2   5  14        7.15       22.75     22.75 o 
   3   5  14       51.47       34.30     25.29 o 
   4   5  14       88.72      148.59     37.78 o 
   5   5  14       64.56       43.94     29.64 o 
 -10   6  14      251.59      234.66     35.55 o 
  -9   6  14      247.61      246.60     35.61 o 
  -8   6  14      322.10      318.31     34.62 o 
  -7   6  14       56.37       57.24     22.50 o 
  -6   6  14       11.71       22.03     12.04 o 
  -5   6  14      443.71      421.55     25.16 o 
  -4   6  14       94.92       86.59     16.59 o 
  -3   6  14        4.51       -6.95     10.04 o 
  -2   6  14       30.07       23.93     15.85 o 
  -1   6  14      150.74      174.26     28.28 o 
   0   6  14        5.88        2.24     18.46 o 
   1   6  14        5.56       -7.27     21.44 o 
   2   6  14       75.67       46.05     26.23 o 
   3   6  14        3.54       -1.18     24.86 o 
   4   6  14      188.00      201.91     41.51 o 
 -10   7  14     1054.15      975.20     61.71 o 
  -9   7  14      386.70      418.62     42.63 o 
  -8   7  14       43.72       44.25     22.56 o 
  -7   7  14       38.64       38.84     21.32 o 
  -6   7  14       46.00        9.10     16.93 o 
  -5   7  14       47.90       44.81     13.76 o 
  -4   7  14       97.38      117.27     25.04 o 
  -3   7  14      496.90      526.94     42.63 o 
  -2   7  14       50.50       62.08     24.24 o 
  -1   7  14      267.21      219.44     34.30 o 
   0   7  14      215.82      172.52     34.30 o 
   1   7  14      290.43      367.47     45.55 o 
   2   7  14      444.73      333.35     45.24 o 
   3   7  14       44.87       77.62     33.31 o 
  -9   8  14        5.43       -0.25     20.14 o 
  -8   8  14       34.92       45.55     23.49 o 
  -7   8  14        6.08        8.46     12.68 o 
  -6   8  14       40.02       21.88     14.10 o 
  -5   8  14       90.23       96.95     25.73 o 
  -4   8  14       95.81       33.50     20.51 o 
  -3   8  14       10.56       21.56     18.71 o 
  -2   8  14       19.76       -2.55     18.15 o 
  -1   8  14      315.03      334.29     40.77 o 
   0   8  14       75.17       69.54     29.89 o 
   1   8  14      116.32       90.67     34.12 o 
  -8   9  14      239.42      275.85     26.27 o 
  -7   9  14      231.63      231.23     23.87 o 
  -6   9  14      341.95      388.60     42.07 o 
  -5   9  14      439.12      561.49     48.85 o 
  -4   9  14      747.36      744.20     53.14 o 
  -3   9  14      373.08      479.58     48.54 o 
  -2   9  14      274.78      332.30     43.88 o 
  -1   9  14      531.55      511.78     51.46 o 
   0   9  14        2.98       -9.88     27.03 o 
  -6  10  14       29.30       18.58     22.19 o 
  -5  10  14        0.96       11.43     23.43 o 
  -4  10  14        0.67      -25.42     20.94 o 
  -3  10  14        0.20      -16.90     21.07 o 
   0 -12  15       56.74       42.57     24.73 o 
   1 -12  15       63.76       43.69     21.75 o 
   2 -12  15      288.97      287.05     35.05 o 
   3 -12  15      162.44      202.38     21.25 o 
   4 -12  15       74.01       85.76     23.99 o 
   5 -12  15      148.00      152.63     29.64 o 
   6 -12  15      303.22      357.47     39.15 o 
  -2 -11  15      130.61       97.51     29.77 o 
  -1 -11  15       17.91       -1.24     18.77 o 
   0 -11  15      195.37      177.99     30.58 o 
   1 -11  15      141.72      172.58     19.60 o 
   2 -11  15      251.81      262.68     21.57 o 
   3 -11  15      253.20      233.59     20.70 o 
   4 -11  15       59.56       60.47     21.50 o 
   5 -11  15       16.43       18.08     18.71 o 
   6 -11  15       13.17       33.81     20.45 o 
   7 -11  15       25.23       55.81     24.73 o 
  -3 -10  15      203.64      180.47     33.31 o 
  -2 -10  15      231.23      272.76     36.36 o 
  -1 -10  15      442.47      460.94     40.83 o 
   0 -10  15      572.95      588.16     66.50 o 
   1 -10  15      677.32      664.61     51.99 o 
   2 -10  15      919.81      851.91     32.43 o 
   3 -10  15      929.65      993.77     35.02 o 
   4 -10  15        5.78        8.27     16.10 o 
   5 -10  15       24.54       11.93     17.03 o 
   6 -10  15       39.99       49.84     20.69 o 
   7 -10  15        7.93        5.90     18.95 o 
   8 -10  15       71.18       48.54     27.59 o 
  -4  -9  15       33.71       17.71     19.08 o 
  -3  -9  15      378.80      384.25     39.15 o 
  -2  -9  15       81.47      104.72     25.29 o 
  -1  -9  15       98.20       95.88     17.74 o 
   0  -9  15       69.34       68.28     13.94 o 
   1  -9  15        0.41       -9.37     11.90 o 
   2  -9  15      102.25      112.85     15.89 o 
   3  -9  15        5.40        8.48     19.51 o 
   4  -9  15      108.49      122.24     24.55 o 
   5  -9  15       57.19       50.28     19.08 o 
   6  -9  15       40.40       56.68     20.69 o 
   7  -9  15       13.87        3.42     20.51 o 
   8  -9  15       49.03       40.40     22.31 o 
   9  -9  15        3.21        5.34     24.61 o 
  -5  -8  15       12.09       -5.03     17.28 o 
  -4  -8  15        8.25        6.90     17.59 o 
  -3  -8  15      115.96      118.26     25.92 o 
  -2  -8  15      469.05      480.98     25.57 o 
  -1  -8  15       38.22       14.99     10.81 o 
   0  -8  15       93.96       52.25     12.50 o 
   1  -8  15      283.10      270.59     41.42 o 
   2  -8  15       61.11       56.55     17.74 o 
   3  -8  15      316.39      323.62     32.81 o 
   4  -8  15      690.04      785.65     44.87 o 
   5  -8  15      822.33      919.77     48.97 o 
   6  -8  15     1092.48     1184.01     56.99 o 
   7  -8  15      190.88      183.77     30.39 o 
   8  -8  15       89.94      104.28     27.28 o 
   9  -8  15      242.99      352.62     40.21 o 
  -6  -7  15      103.12       68.92     23.37 o 
  -5  -7  15        9.80       23.49     18.27 o 
  -4  -7  15      222.44      196.72     18.78 o 
  -3  -7  15      187.53      165.69     17.40 o 
  -2  -7  15     1173.24     1150.55     36.35 o 
  -1  -7  15      135.10      137.30     15.53 o 
   0  -7  15      201.72      163.85     15.49 o 
   1  -7  15      336.53      317.74     19.62 o 
   2  -7  15       20.83       28.33      9.99 o 
   3  -7  15        1.88        0.22      8.69 o 
   4  -7  15        0.47       18.71     15.04 o 
   5  -7  15      355.27      327.45     31.88 o 
   6  -7  15      100.00       89.06     22.87 o 
   7  -7  15       18.72       11.93     19.64 o 
   8  -7  15        5.47      -17.28     18.46 o 
   9  -7  15       44.65       46.05     25.92 o 
  -7  -6  15       62.46       75.51     23.86 o 
  -6  -6  15       33.26       26.47     18.02 o 
  -5  -6  15      208.07      206.83     39.40 o 
  -4  -6  15      715.82      695.67     29.71 o 
  -3  -6  15      387.14      413.88     23.53 o 
  -2  -6  15      801.36      837.38     29.59 o 
  -1  -6  15      819.71      839.04     29.64 o 
   0  -6  15     2357.25     2393.78     50.84 o 
   1  -6  15     2201.55     2101.38     45.06 o 
   2  -6  15     1008.85     1035.76     31.01 o 
   3  -6  15      213.61      225.34     26.35 o 
   4  -6  15      127.85      122.12     22.81 o 
   5  -6  15       59.30       36.60     17.15 o 
   6  -6  15      327.09      255.73     30.14 o 
   7  -6  15       64.14       65.19     23.24 o 
   8  -6  15       70.94       71.03     23.12 o 
   9  -6  15       88.45       91.11     27.53 o 
  -8  -5  15       68.26       84.95     24.49 o 
  -7  -5  15      573.17      640.54     44.19 o 
  -6  -5  15       18.58        2.86     12.56 o 
  -5  -5  15      531.61      523.32     32.94 o 
  -4  -5  15       30.19       24.49     11.50 o 
  -3  -5  15      389.26      375.80     25.17 o 
  -2  -5  15        7.36        8.02     10.02 o 
  -1  -5  15      251.94      254.37     17.83 o 
   0  -5  15      232.53      249.72     17.11 o 
   1  -5  15      164.51      149.42     13.85 o 
   2  -5  15      187.55      168.98     21.94 o 
   3  -5  15        1.28       -2.98     13.73 o 
   4  -5  15        9.97       24.49     17.46 o 
   5  -5  15      989.87      989.80     48.66 o 
   6  -5  15       44.93       61.96     21.07 o 
   7  -5  15       38.38       14.79     18.33 o 
   8  -5  15      452.93      457.06     28.23 o 
   9  -5  15       10.57       10.70     25.76 o 
  -8  -4  15      399.62      436.95     38.47 o 
  -7  -4  15      357.94      405.96     63.11 o 
  -6  -4  15      157.47      156.76     18.73 o 
  -5  -4  15       94.26       60.61     14.30 o 
  -4  -4  15      425.41      395.31     23.05 o 
  -3  -4  15      543.55      539.96     24.70 o 
  -2  -4  15     1098.69     1035.05     31.72 o 
  -1  -4  15      170.00      161.26     15.03 o 
   0  -4  15      329.60      335.51     18.73 o 
   1  -4  15      112.29      101.55     18.15 o 
   2  -4  15      854.91      752.28     37.54 o 
   3  -4  15     2720.03     2578.33     71.72 o 
   4  -4  15     2734.78     2780.24     76.25 o 
   5  -4  15     1175.57     1169.82     35.22 o 
   6  -4  15      708.11      772.64     30.56 o 
   7  -4  15      383.39      415.55     51.15 o 
   8  -4  15      381.67      374.02     26.33 o 
   9  -4  15      283.63      312.47     38.59 o 
  -9  -3  15        8.01       16.72     19.14 o 
  -8  -3  15      345.63      342.13     49.16 o 
  -7  -3  15        5.17       -5.93     11.38 o 
  -6  -3  15        6.01        9.33     11.48 o 
  -5  -3  15      313.93      278.29     20.62 o 
  -4  -3  15      172.52      170.31     25.73 o 
  -3  -3  15      166.56      154.87     15.58 o 
  -2  -3  15     1261.22     1278.09     34.78 o 
  -1  -3  15      224.58      198.87     22.87 o 
   0  -3  15      543.35      626.81     36.17 o 
   1  -3  15       18.27       19.45     15.04 o 
   2  -3  15       90.27       74.31     11.41 o 
   3  -3  15     1097.69     1038.38     30.52 o 
   4  -3  15        0.04        3.51     10.02 o 
   5  -3  15      662.51      753.34     29.80 o 
   6  -3  15       84.16       79.78     15.57 o 
   7  -3  15        4.95       28.95     13.56 o 
   8  -3  15        5.30        8.45     20.76 o 
   9  -3  15        5.42      -20.07     17.65 o 
  -9  -2  15       21.94       51.39     19.67 o 
  -8  -2  15       76.04       81.12     18.18 o 
  -7  -2  15       49.78       84.82     30.82 o 
  -6  -2  15     1910.38     1890.59     47.66 o 
  -5  -2  15      682.77      666.36     28.97 o 
  -4  -2  15     3931.27     3889.24     95.89 o 
  -3  -2  15     2283.45     2324.52     71.16 o 
  -2  -2  15     9322.53     9212.01    156.92 o 
  -1  -2  15    10813.78    11309.27    178.80 o 
   0  -2  15     5367.77     5289.41    106.24 o 
   1  -2  15      124.74      116.81     12.79 o 
   2  -2  15      667.35      604.87     47.08 o 
   3  -2  15      441.77      401.92     21.16 o 
   4  -2  15      744.35      810.68     29.73 o 
   5  -2  15       55.25       74.72     14.28 o 
   6  -2  15        1.36       15.72     12.10 o 
   7  -2  15        2.13        7.58     18.95 o 
   8  -2  15       59.57       85.95     27.10 o 
   9  -2  15       11.65       18.58     23.06 o 
 -10  -1  15      350.68      238.52     37.78 o 
  -9  -1  15      179.24      143.31     31.14 o 
  -8  -1  15      286.18      307.81     35.49 o 
  -7  -1  15     1444.30     1666.83     68.55 o 
  -6  -1  15      114.73      104.03     23.49 o 
  -5  -1  15      780.01      772.17     46.36 o 
  -4  -1  15       24.37       15.10     18.40 o 
  -3  -1  15      473.18      490.66     19.57 o 
  -2  -1  15      599.57      578.66     21.69 o 
  -1  -1  15        5.63       -2.07      7.61 o 
   0  -1  15      593.48      610.56     22.91 o 
   1  -1  15      548.51      530.67     29.02 o 
   2  -1  15       17.22       24.26     16.59 o 
   3  -1  15     1081.15     1066.71     88.90 o 
   4  -1  15      581.61      631.16     30.67 o 
   5  -1  15       13.09       11.53     11.71 o 
   6  -1  15        1.31       -6.65     18.77 o 
   7  -1  15       48.87       35.86     25.60 o 
   8  -1  15      170.11      241.50     37.97 o 
 -10   0  15      203.28      162.95     33.06 o 
  -9   0  15      492.52      469.02     41.89 o 
  -8   0  15      151.73      218.69     31.20 o 
  -7   0  15      167.69      170.84     29.46 o 
  -6   0  15      582.35      549.68     41.76 o 
  -5   0  15     1325.64     1319.74     56.18 o 
  -4   0  15        9.20        4.91     18.52 o 
  -3   0  15       34.09       24.67      8.68 o 
  -2   0  15      514.39      560.89     21.62 o 
  -1   0  15       12.31       27.85      9.18 o 
   0   0  15       46.39       19.38      9.72 o 
   1   0  15      568.10      539.35     22.93 o 
   2   0  15        7.18        7.89      9.62 o 
   3   0  15      877.82      968.62     31.07 o 
   4   0  15     1328.11     1352.61     61.03 o 
   5   0  15      695.46      748.68     49.34 o 
   6   0  15      407.20      428.87     42.57 o 
   7   0  15      430.47      513.02     48.29 o 
   8   0  15      120.47      116.46     34.37 o 
 -10   1  15      108.60       87.94     27.47 o 
  -9   1  15       95.33      123.61     27.34 o 
  -8   1  15        0.46        3.17     18.08 o 
  -7   1  15       16.06       35.67     20.26 o 
  -6   1  15      289.00      314.90     33.25 o 
  -5   1  15      239.20      236.22     30.02 o 
  -4   1  15      136.26      155.30     14.69 o 
  -3   1  15       30.76       41.87     10.26 o 
  -2   1  15      371.33      429.66     20.46 o 
  -1   1  15      698.28      684.53     25.02 o 
   0   1  15       49.54       70.71     13.80 o 
   1   1  15       83.99       80.08     23.65 o 
   2   1  15       24.94       -1.30      9.90 o 
   3   1  15      246.77      225.84     31.14 o 
   4   1  15       94.96       55.37     22.62 o 
   5   1  15      213.58      244.86     37.29 o 
   6   1  15       50.54       46.24     24.86 o 
   7   1  15       32.68       37.85     26.97 o 
 -10   2  15      197.56      130.13     31.01 o 
  -9   2  15        7.73       17.15     18.83 o 
  -8   2  15      126.93      154.81     28.03 o 
  -7   2  15      158.50      128.33     25.79 o 
  -6   2  15      114.13      128.27     25.23 o 
  -5   2  15       94.54       93.28     22.56 o 
  -4   2  15     1393.18     1452.63     37.68 o 
  -3   2  15     1261.86     1274.84     44.50 o 
  -2   2  15     2581.99     2397.53    105.34 o 
  -1   2  15      396.33      353.76     20.27 o 
   0   2  15     5959.45     5806.62    142.94 o 
   1   2  15     1221.92     1297.43     44.93 o 
   2   2  15     1233.70     1403.95     61.65 o 
   3   2  15       36.38       40.02     22.81 o 
   4   2  15        2.73       13.86     22.50 o 
   5   2  15      130.46       94.28     29.89 o 
   6   2  15       90.14       85.02     30.82 o 
   7   2  15        7.78       22.43     28.21 o 
 -10   3  15      207.10      173.82     33.50 o 
  -9   3  15      128.01      123.55     29.08 o 
  -8   3  15       82.75       62.21     22.43 o 
  -7   3  15      119.14      141.57     27.72 o 
  -6   3  15       37.59       29.77     19.02 o 
  -5   3  15        0.52      -18.77     17.71 o 
  -4   3  15     1288.65     1285.40     56.68 o 
  -3   3  15      833.41      812.30     29.61 o 
  -2   3  15       84.10       63.22     18.71 o 
  -1   3  15      211.40      198.96     17.25 o 
   0   3  15      159.66      159.87     16.04 o 
   1   3  15      356.52      282.70     33.43 o 
   2   3  15      316.92      284.01     34.93 o 
   3   3  15      468.63      494.00     44.99 o 
   4   3  15       77.79       90.24     30.95 o 
   5   3  15       14.15       34.68     26.54 o 
   6   3  15       76.56       75.94     32.75 o 
 -10   4  15      460.81      412.03     43.07 o 
  -8   4  15     1677.57     1842.76     74.14 o 
  -7   4  15     2059.80     2108.19     76.07 o 
  -6   4  15       17.59       26.10     19.58 o 
  -5   4  15     5182.90     5169.45    123.86 o 
  -4   4  15     1749.11     1925.31     45.98 o 
  -3   4  15      855.28      899.25     32.12 o 
  -2   4  15      255.45      226.85     18.99 o 
  -1   4  15        0.25       30.86     16.41 o 
   0   4  15        1.36      -13.49     15.10 o 
   1   4  15       45.60       49.84     22.99 o 
   2   4  15        1.18      -25.82     17.21 o 
   3   4  15      648.37      582.93     50.90 o 
   4   4  15      342.75      307.56     42.69 o 
   5   4  15      260.21      301.84     44.06 o 
 -10   5  15      183.59      175.19     33.12 o 
  -9   5  15      296.85      337.33     39.77 o 
  -8   5  15       26.15       36.04     22.31 o 
  -7   5  15      268.53      259.96     33.25 o 
  -6   5  15       11.20       33.25     21.25 o 
  -5   5  15     1148.34     1040.46     36.30 o 
  -4   5  15      763.14      718.42     30.38 o 
  -3   5  15      194.10      186.00     18.70 o 
  -2   5  15      190.77      173.31     33.16 o 
  -1   5  15       14.27       23.06     17.03 o 
   0   5  15      485.35      463.55     41.14 o 
   1   5  15        3.76      -13.11     17.34 o 
   2   5  15       53.13      104.84     29.52 o 
   3   5  15      313.72      354.61     44.99 o 
   4   5  15        5.07        1.55     26.23 o 
 -10   6  15      252.94      287.12     38.10 o 
  -9   6  15       67.38       38.03     25.04 o 
  -8   6  15       78.79       47.17     24.17 o 
  -7   6  15      469.54      407.74     38.41 o 
  -6   6  15      735.36      816.15     33.97 o 
  -5   6  15      252.84      273.96     22.17 o 
  -4   6  15      472.64      469.34     26.78 o 
  -3   6  15      410.57      396.12     37.23 o 
  -2   6  15     1067.05     1127.02     56.74 o 
  -1   6  15      734.88      779.50     49.97 o 
   0   6  15      994.83     1033.43     59.66 o 
   1   6  15      112.88      109.56     29.64 o 
   2   6  15      134.58      140.82     34.80 o 
   3   6  15      666.71      734.94     61.21 o 
  -9   7  15       21.80       18.08     24.11 o 
  -8   7  15      101.40       45.06     23.49 o 
  -7   7  15       49.40       47.96     15.38 o 
  -6   7  15      143.87      106.19     19.98 o 
  -5   7  15      286.37      251.67     22.42 o 
  -4   7  15       92.91       80.98     24.42 o 
  -3   7  15        9.99       11.19     15.66 o 
  -2   7  15       45.08       33.25     19.02 o 
  -1   7  15       41.32       61.28     24.55 o 
   0   7  15      358.16      449.75     46.17 o 
   1   7  15        9.93      -29.02     20.51 o 
   2   7  15      379.60      361.01     49.10 o 
  -8   8  15      116.60      119.06     30.02 o 
  -7   8  15      350.13      399.56     45.15 o 
  -6   8  15      389.94      408.66     27.96 o 
  -5   8  15     1239.47     1262.07     65.07 o 
  -4   8  15      195.41      185.88     32.32 o 
  -3   8  15      174.49      181.28     32.44 o 
  -2   8  15      301.88      281.65     39.71 o 
  -1   8  15       34.22       14.17     23.99 o 
   0   8  15        0.03      -29.92     19.95 o 
   1   8  15      212.14      191.16     41.33 o 
  -7   9  15        0.86      -19.29     12.86 o 
  -6   9  15      138.19      143.99     32.25 o 
  -5   9  15       37.35       40.89     24.11 o 
  -4   9  15        7.13       62.33     24.80 o 
  -3   9  15      133.98      100.61     29.02 o 
  -2   9  15       26.89        7.77     21.63 o 
  -1   9  15        0.16        8.51     25.92 o 
   1 -12  16       30.66       20.69     22.12 o 
   2 -12  16       34.37       29.74     17.87 o 
   3 -12  16        5.63       24.05     18.89 o 
   4 -12  16        9.73       13.73     19.33 o 
   5 -12  16       19.20       36.36     22.87 o 
  -1 -11  16       41.82       29.15     22.31 o 
   0 -11  16       67.48       60.22     22.87 o 
   1 -11  16        6.64       16.48     13.30 o 
   2 -11  16        2.72        6.06     11.97 o 
   3 -11  16       11.66       -5.34     16.90 o 
   4 -11  16        1.21        5.34     16.66 o 
   5 -11  16      181.45      173.14     29.27 o 
   6 -11  16      173.95      173.64     32.07 o 
   7 -11  16      505.79      534.21     46.92 o 
  -3 -10  16        1.60       10.75     20.20 o 
  -2 -10  16       27.28       24.67     21.75 o 
  -1 -10  16       39.93       14.79     19.02 o 
   0 -10  16       18.90       11.33     12.33 o 
   1 -10  16       53.72       55.48     14.46 o 
   2 -10  16       56.14       82.81     15.98 o 
   3 -10  16        4.93       -2.38     18.58 o 
   4 -10  16        0.11       19.33     16.34 o 
   5 -10  16       13.37       28.09     19.82 o 
   6 -10  16        6.86      -16.28     16.66 o 
   7 -10  16        2.48      -14.85     16.84 o 
   8 -10  16       15.41        5.16     22.25 o 
  -4  -9  16      194.32      169.54     31.63 o 
  -3  -9  16      217.33      143.81     29.21 o 
  -2  -9  16      408.44      389.66     37.66 o 
  -1  -9  16      638.16      621.23     29.60 o 
   0  -9  16     1164.31     1181.80     37.75 o 
   1  -9  16      681.45      650.68     32.07 o 
   2  -9  16      934.28      944.96     35.77 o 
   3  -9  16      518.48      527.05     26.28 o 
   4  -9  16      536.97      557.14     40.46 o 
   5  -9  16      311.20      261.39     31.38 o 
   6  -9  16      285.34      341.12     36.23 o 
   7  -9  16      224.43      215.71     33.06 o 
   8  -9  16       49.11       63.20     26.54 o 
  -5  -8  16        1.31       -3.23     18.40 o 
  -4  -8  16       91.00      105.09     26.79 o 
  -3  -8  16      315.11      340.51     41.36 o 
  -2  -8  16      579.78      596.06     28.30 o 
  -1  -8  16      366.84      388.54     39.43 o 
   0  -8  16       21.36       17.49     15.69 o 
   1  -8  16      679.67      714.35     28.84 o 
   2  -8  16        8.02       -0.51      9.70 o 
   3  -8  16      277.57      304.34     20.45 o 
   4  -8  16       24.89        7.71     15.47 o 
   5  -8  16      105.91      129.39     25.23 o 
   6  -8  16       89.65       90.36     24.55 o 
   7  -8  16      151.31      110.56     26.72 o 
   8  -8  16       38.75       32.75     23.43 o 
   9  -8  16       45.15       75.76     30.02 o 
  -6  -7  16       71.94       64.38     23.80 o 
  -5  -7  16      417.90      362.25     36.73 o 
  -4  -7  16      110.50      100.40     18.55 o 
  -3  -7  16      608.87      628.67     53.54 o 
  -2  -7  16      943.69      929.25     71.34 o 
  -1  -7  16      282.90      303.50     20.68 o 
   0  -7  16       51.60       41.17     11.46 o 
   1  -7  16       65.07       56.95     12.62 o 
   2  -7  16      105.06      111.92     14.21 o 
   3  -7  16        0.28       -5.79      8.28 o 
   4  -7  16      107.08      124.11     23.43 o 
   5  -7  16      211.66      276.30     31.63 o 
   6  -7  16       88.63      104.65     25.42 o 
   7  -7  16      410.57      426.39     38.47 o 
   8  -7  16      437.15      518.42     43.56 o 
   9  -7  16      221.71      248.77     37.85 o 
  -7  -6  16       95.42       91.67     25.98 o 
  -6  -6  16      358.29      304.70     34.68 o 
  -5  -6  16      110.44      111.47     17.18 o 
  -4  -6  16       56.98       42.93     15.75 o 
  -3  -6  16      860.16      835.92     40.64 o 
  -2  -6  16       60.98       69.15     13.48 o 
  -1  -6  16      139.51      144.40     15.79 o 
   0  -6  16        4.04        7.89     10.81 o 
   1  -6  16      116.31      152.91     15.21 o 
   2  -6  16       67.15       80.92     35.17 o 
   3  -6  16       76.60       79.05     20.82 o 
   4  -6  16      115.29       99.93     22.81 o 
   5  -6  16       29.28       21.94     18.64 o 
   6  -6  16      173.33      133.86     25.17 o 
   7  -6  16      214.52      238.08     31.88 o 
   8  -6  16       30.67       26.47     22.50 o 
   9  -6  16        8.19       46.86     25.23 o 
  -7  -5  16      202.47      254.05     32.75 o 
  -6  -5  16      109.70      118.91     17.77 o 
  -5  -5  16      120.04      100.83     16.69 o 
  -4  -5  16       11.22       23.72     12.01 o 
  -3  -5  16      754.36      763.80     30.56 o 
  -2  -5  16      116.63      136.98     20.45 o 
  -1  -5  16     1369.35     1395.76     67.65 o 
   0  -5  16     3943.54     3989.99     65.13 o 
   1  -5  16     1290.19     1294.96     35.49 o 
   2  -5  16      843.55      919.46     44.37 o 
   3  -5  16     1132.23     1147.97     50.59 o 
   4  -5  16     1210.29     1301.03     55.12 o 
   5  -5  16      746.87      723.07     42.20 o 
   6  -5  16     1182.16     1296.56     56.86 o 
   7  -5  16       11.26      -18.52     17.84 o 
   8  -5  16      132.24      127.40     28.53 o 
   9  -5  16       13.38       38.59     24.36 o 
  -8  -4  16      165.22      194.70     30.39 o 
  -7  -4  16       11.27       20.04     14.46 o 
  -6  -4  16       25.64       26.70     12.82 o 
  -5  -4  16      153.81      149.79     25.85 o 
  -4  -4  16       71.63       80.39     25.64 o 
  -3  -4  16        0.63        7.73     14.67 o 
  -2  -4  16       87.08       83.40     13.49 o 
  -1  -4  16        1.69       -2.94     10.97 o 
   0  -4  16       25.32       49.22     17.40 o 
   1  -4  16       53.26       63.26     16.97 o 
   2  -4  16       23.84       18.27     14.54 o 
   3  -4  16       57.85       35.24     16.22 o 
   4  -4  16     2074.47     1960.03     64.94 o 
   5  -4  16       43.01       43.01     19.58 o 
   6  -4  16        1.97       18.32     12.07 o 
   7  -4  16      297.25      259.67     22.24 o 
   8  -4  16        4.12      -12.35     13.14 o 
   9  -4  16      123.59      132.87     31.38 o 
  -9  -3  16      134.61      139.77     27.53 o 
  -8  -3  16      166.59      128.69     27.59 o 
  -7  -3  16      912.68      916.83     36.31 o 
  -6  -3  16      823.67      837.97     33.92 o 
  -5  -3  16      614.31      596.91     28.14 o 
  -4  -3  16      872.89      800.15     31.09 o 
  -3  -3  16     3251.53     3368.37     61.23 o 
  -2  -3  16     1195.42     1218.57     51.02 o 
  -1  -3  16     2834.26     2926.60     77.25 o 
   0  -3  16       56.65       47.60     18.08 o 
   1  -3  16     1581.03     1570.25     54.32 o 
   2  -3  16      229.23      203.09     23.24 o 
   3  -3  16       18.00       18.31     10.83 o 
   4  -3  16      308.38      348.03     21.64 o 
   5  -3  16      202.52      193.67     20.88 o 
   6  -3  16       51.53       38.01     13.64 o 
   7  -3  16      202.48      199.18     31.38 o 
   8  -3  16      385.29      457.21     44.56 o 
   9  -3  16       32.22       23.12     24.73 o 
  -9  -2  16      238.41      228.39     35.80 o 
  -8  -2  16      140.67      129.59     18.75 o 
  -7  -2  16       39.56       34.54     14.36 o 
  -6  -2  16       30.24       28.34     22.75 o 
  -5  -2  16       31.01       45.99     21.81 o 
  -4  -2  16      359.74      348.83     33.00 o 
  -3  -2  16      593.07      558.01     38.97 o 
  -2  -2  16       69.53       70.10     20.14 o 
  -1  -2  16       23.26       53.51     18.71 o 
   0  -2  16      170.05      138.71     20.69 o 
   1  -2  16       72.14       85.45     18.77 o 
   2  -2  16      992.25      909.55     38.25 o 
   3  -2  16      199.76      208.65     19.64 o 
   4  -2  16     1395.51     1402.63     41.11 o 
   5  -2  16       22.38       41.57     13.30 o 
   6  -2  16       66.83       87.07     25.11 o 
   7  -2  16       17.57       20.63     20.57 o 
   8  -2  16       83.34       94.21     28.03 o 
  -9  -1  16      320.75      300.91     38.78 o 
  -8  -1  16      888.14      841.09     52.14 o 
  -7  -1  16      145.07      106.77     27.47 o 
  -6  -1  16       90.37       99.93     24.55 o 
  -5  -1  16      433.70      471.44     39.15 o 
  -4  -1  16        2.09       12.30     18.83 o 
  -3  -1  16     2066.38     1912.70     39.01 o 
  -2  -1  16       57.07       58.65     10.26 o 
  -1  -1  16     2737.19     2824.51     82.38 o 
   0  -1  16     1436.23     1408.72     65.41 o 
   1  -1  16     1506.27     1482.46     37.04 o 
   2  -1  16     2093.50     2172.76     46.12 o 
   3  -1  16      971.18     1040.24     32.95 o 
   4  -1  16      114.00      128.59     16.35 o 
   5  -1  16      486.40      466.04     40.08 o 
   6  -1  16      882.81      946.49     57.05 o 
   7  -1  16      444.31      415.88     44.93 o 
   8  -1  16       76.58      136.35     33.99 o 
 -10   0  16        1.25       -3.48     21.75 o 
  -9   0  16        1.93       -4.10     20.20 o 
  -8   0  16      297.00      226.15     33.99 o 
  -7   0  16      168.04      171.90     29.02 o 
  -6   0  16      340.95      321.42     33.50 o 
  -5   0  16        4.14       32.75     19.95 o 
  -4   0  16        1.66        6.13      8.12 o 
  -3   0  16        3.46        2.13      8.01 o 
  -2   0  16        7.65       14.87     24.11 o 
  -1   0  16      459.39      532.39     26.38 o 
   0   0  16      130.46      168.67     15.31 o 
   1   0  16       98.65      108.29     14.74 o 
   2   0  16      315.85      362.08     21.61 o 
   3   0  16     1342.78     1436.01     45.43 o 
   4   0  16      347.91      282.58     35.17 o 
   5   0  16      375.56      401.28     41.45 o 
   6   0  16       25.91       19.14     22.06 o 
   7   0  16       91.19       66.62     29.64 o 
 -10   1  16       69.24       15.66     23.30 o 
  -9   1  16      284.87      222.30     34.43 o 
  -8   1  16      428.84      400.47     39.96 o 
  -7   1  16       35.00       64.32     23.62 o 
  -6   1  16      879.52      933.38     52.33 o 
  -5   1  16       67.57       97.13     24.86 o 
  -4   1  16      809.20      805.64     60.93 o 
  -3   1  16     2110.06     2081.34     43.88 o 
  -2   1  16      972.51      909.85     29.92 o 
  -1   1  16     1504.63     1496.14     37.60 o 
   0   1  16      223.97      237.37     17.76 o 
   1   1  16      734.63      763.62     28.58 o 
   2   1  16      245.28      283.99     19.72 o 
   3   1  16      103.81      138.71     28.34 o 
   4   1  16      187.93      173.70     31.63 o 
   5   1  16      193.60      241.19     36.29 o 
   6   1  16        9.04       14.29     22.68 o 
   7   1  16        3.77       -9.88     24.30 o 
 -10   2  16        3.96       71.10     26.23 o 
  -9   2  16        2.25       -2.11     21.01 o 
  -8   2  16      123.24       95.64     25.79 o 
  -7   2  16       27.63       30.39     20.45 o 
  -6   2  16      206.27      176.99     28.53 o 
  -5   2  16      784.42      773.54     47.91 o 
  -4   2  16      219.26      187.50     25.45 o 
  -3   2  16        0.27        1.54     24.64 o 
  -2   2  16      991.03      991.87     32.34 o 
  -1   2  16      101.52      123.06     15.07 o 
   0   2  16       82.36       97.01     14.95 o 
   1   2  16       49.67       63.22     14.13 o 
   2   2  16       74.69       44.06     20.20 o 
   3   2  16       12.02       13.42     22.31 o 
   4   2  16      801.69      843.51     57.55 o 
   5   2  16       37.66       78.86     29.71 o 
   6   2  16      160.76      179.85     36.98 o 
 -10   3  16      243.63      252.75     37.54 o 
  -9   3  16      706.74      636.19     47.73 o 
  -8   3  16      263.57      377.29     38.41 o 
  -7   3  16      544.54      586.29     43.32 o 
  -6   3  16      296.28      349.51     35.92 o 
  -5   3  16     1048.93     1012.24     34.47 o 
  -4   3  16        1.98       11.07     14.39 o 
  -3   3  16     1132.80     1193.65     36.34 o 
  -2   3  16      254.09      250.36     19.58 o 
  -1   3  16      845.10      908.85     31.30 o 
   0   3  16     2090.95     2094.95     46.49 o 
   1   3  16      898.37      866.32     51.64 o 
   2   3  16      127.36      115.10     29.08 o 
   3   3  16      324.92      256.35     37.35 o 
   4   3  16      575.87      652.54     53.07 o 
   5   3  16      384.03      411.04     47.36 o 
   6   3  16       74.95       63.14     31.88 o 
 -10   4  16        0.58        1.49     22.81 o 
  -9   4  16       72.39       56.55     25.54 o 
  -8   4  16      118.93       96.58     27.72 o 
  -7   4  16       22.47       43.94     22.06 o 
  -6   4  16      178.69      149.34     26.72 o 
  -5   4  16       11.03       15.09     11.45 o 
  -4   4  16      854.02      754.03     31.07 o 
  -3   4  16      703.78      608.93     47.60 o 
  -2   4  16       47.16       24.05     12.74 o 
  -1   4  16      836.87      716.92     45.12 o 
   0   4  16       27.12       16.90     18.89 o 
   1   4  16      371.20      348.89     37.85 o 
   2   4  16       43.56       39.53     25.04 o 
   3   4  16      365.32      387.30     44.99 o 
   4   4  16        0.78       10.19     24.67 o 
   5   4  16        0.59       35.30     28.40 o 
 -10   5  16       35.35       37.35     28.15 o 
  -9   5  16      202.74      242.62     36.36 o 
  -8   5  16      635.46      610.84     48.29 o 
  -7   5  16      625.94      595.24     44.06 o 
  -6   5  16     2360.67     2347.45     55.89 o 
  -5   5  16     4634.71     4421.07     77.48 o 
  -4   5  16     3148.23     2988.56     61.41 o 
  -3   5  16     2324.00     2221.50     51.94 o 
  -2   5  16      328.91      256.42     31.32 o 
  -1   5  16      801.99      990.99     53.51 o 
   0   5  16      524.60      480.02     42.82 o 
   1   5  16      218.26      139.77     31.32 o 
   2   5  16        0.83       30.95     25.85 o 
   3   5  16        6.89      -33.00     22.00 o 
   4   5  16        1.99       35.73     30.95 o 
  -9   6  16       89.68       51.15     26.10 o 
  -8   6  16      152.83      157.85     30.27 o 
  -7   6  16       24.53       -0.14     12.08 o 
  -6   6  16       10.59        5.91     12.30 o 
  -5   6  16        6.59        3.76     16.22 o 
  -4   6  16        0.56      -16.35     10.90 o 
  -3   6  16       99.65       72.28     22.19 o 
  -2   6  16        3.23       -3.79     14.85 o 
  -1   6  16      313.91      275.99     35.73 o 
   0   6  16       43.15       52.02     24.98 o 
   1   6  16      106.17      135.23     33.31 o 
   2   6  16      137.23      120.07     36.54 o 
   3   6  16       41.40        0.87     24.49 o 
  -9   7  16      184.89      204.03     35.98 o 
  -8   7  16       53.51       80.36     28.21 o 
  -7   7  16       50.46       74.45     26.47 o 
  -6   7  16        0.56       13.26     13.64 o 
  -5   7  16      232.11      225.10     22.08 o 
  -4   7  16       26.91       27.97     19.14 o 
  -3   7  16      274.98      353.67     39.59 o 
  -2   7  16       41.88       25.92     20.57 o 
  -1   7  16      453.36      471.38     45.30 o 
   0   7  16      651.77      589.71     52.58 o 
   1   7  16      275.65      257.47     41.76 o 
   2   7  16       58.53      109.94     34.80 o 
  -8   8  16        0.23       -9.98     15.85 o 
  -7   8  16        0.83      -21.95     14.64 o 
  -6   8  16        0.05      -15.48     15.88 o 
  -5   8  16      350.25      309.43     38.34 o 
  -4   8  16        2.24       15.91     20.51 o 
  -3   8  16        4.24        2.92     18.46 o 
  -2   8  16       39.37       17.40     21.75 o 
  -1   8  16      338.95      302.16     43.25 o 
   0   8  16       10.71       35.05     27.84 o 
  -6   9  16      613.75      627.99     51.27 o 
  -5   9  16      534.07      584.73     51.89 o 
  -4   9  16      346.94      337.70     44.19 o 
  -3   9  16      411.58      466.41     49.22 o 
   2 -12  17      129.71      156.96     20.21 o 
   3 -12  17      204.78      198.87     30.70 o 
   4 -12  17      145.73      172.70     31.38 o 
  -1 -11  17       28.27       38.66     23.24 o 
   0 -11  17       54.48       19.33     22.00 o 
   1 -11  17        0.28       -7.87     12.19 o 
   2 -11  17       36.24       36.40     14.69 o 
   3 -11  17        4.68       13.11     19.27 o 
   4 -11  17       54.88       13.49     18.71 o 
   5 -11  17        5.10       18.71     20.26 o 
   6 -11  17        3.99      -15.66     17.65 o 
  -2 -10  17       91.91      133.12     30.20 o 
  -1 -10  17      515.55      566.03     45.49 o 
   0 -10  17      940.36      952.41     37.01 o 
   1 -10  17      764.29      768.49     33.00 o 
   2 -10  17      293.90      297.86     41.17 o 
   3 -10  17      263.91      228.88     29.64 o 
   4 -10  17      112.90      133.93     27.16 o 
   5 -10  17      178.46      133.61     26.54 o 
   6 -10  17        3.69      -17.59     18.08 o 
   7 -10  17       23.06       43.01     26.10 o 
  -4  -9  17        1.67        8.82     18.71 o 
  -3  -9  17       21.49       -8.33     17.90 o 
  -2  -9  17        8.30       42.67     28.90 o 
  -1  -9  17      215.28      205.65     20.15 o 
   0  -9  17        8.71       -1.45     17.49 o 
   1  -9  17        2.75        0.64     10.83 o 
   2  -9  17        1.01        5.40     14.14 o 
   3  -9  17      113.96       83.21     21.63 o 
   4  -9  17      153.16      172.33     27.84 o 
   5  -9  17       16.21       12.68     17.84 o 
   6  -9  17      131.05       81.35     24.42 o 
   7  -9  17       78.80       70.04     26.66 o 
   8  -9  17       77.06       77.75     28.40 o 
  -5  -8  17       30.56       39.46     21.01 o 
  -4  -8  17      103.77      113.29     26.97 o 
  -3  -8  17       74.02       61.42     17.28 o 
  -2  -8  17       15.13        4.90     25.92 o 
  -1  -8  17      532.16      497.40     30.33 o 
   0  -8  17       97.89       79.31     14.77 o 
   1  -8  17      691.80      610.91     56.89 o 
   2  -8  17       16.93       -1.80     10.33 o 
   3  -8  17      351.72      421.29     35.24 o 
   4  -8  17      395.05      427.94     36.42 o 
   5  -8  17      823.55      792.68     49.34 o 
   6  -8  17      146.68      183.64     31.07 o 
   7  -8  17      139.32      235.91     34.24 o 
   8  -8  17       93.72      143.56     32.07 o 
  -6  -7  17       10.75       38.28     21.01 o 
  -5  -7  17       12.91       48.29     20.14 o 
  -4  -7  17       97.01       95.22     16.34 o 
  -3  -7  17       71.65       76.53     14.98 o 
  -2  -7  17       76.93       58.63     13.42 o 
  -1  -7  17       45.44       35.14     11.86 o 
   0  -7  17      420.39      382.53     28.74 o 
   1  -7  17       98.80       80.49     14.19 o 
   2  -7  17      160.99      177.81     24.58 o 
   3  -7  17       43.06       66.00     20.01 o 
   4  -7  17        1.70       12.30     16.47 o 
   5  -7  17      195.71      233.67     30.45 o 
   6  -7  17        8.40       21.13     18.64 o 
   7  -7  17      491.31      557.20     44.99 o 
   8  -7  17        2.37       13.80     23.74 o 
  -7  -6  17       26.61       19.27     19.45 o 
  -6  -6  17      242.72      225.40     32.19 o 
  -5  -6  17        2.76       -9.67     11.45 o 
  -4  -6  17        7.44       12.13     11.27 o 
  -3  -6  17       84.41       53.64     13.83 o 
  -2  -6  17     1772.07     1691.07     49.22 o 
  -1  -6  17      117.62      135.16     16.10 o 
   0  -6  17      924.33      835.66     43.38 o 
   1  -6  17      220.97      250.98     23.62 o 
   2  -6  17     1158.91     1204.09     51.40 o 
   3  -6  17      389.43      475.98     36.73 o 
   4  -6  17       23.71       22.43     17.96 o 
   5  -6  17      476.13      526.07     38.84 o 
   6  -6  17       13.42        6.59     17.59 o 
   7  -6  17       62.61       69.23     24.49 o 
   8  -6  17       29.53       23.24     23.12 o 
  -7  -5  17      170.76      141.01     28.77 o 
  -6  -5  17       27.65       20.75     23.58 o 
  -5  -5  17       36.98       14.23     12.94 o 
  -4  -5  17      176.19      137.13     17.85 o 
  -3  -5  17      348.22      329.16     25.39 o 
  -2  -5  17       25.10       12.01     14.70 o 
  -1  -5  17       30.48       35.55     11.51 o 
   0  -5  17      218.49      261.84     19.19 o 
   1  -5  17       15.28       40.27     16.66 o 
   2  -5  17       75.39       69.29     19.27 o 
   3  -5  17       96.04       42.01     19.45 o 
   4  -5  17       40.21       30.76     19.58 o 
   5  -5  17       49.07       40.89     18.64 o 
   6  -5  17        9.26        9.63     18.02 o 
   7  -5  17       79.39       66.43     23.93 o 
   8  -5  17      110.23       54.94     25.42 o 
  -8  -4  17       88.85       87.07     22.62 o 
  -7  -4  17      823.14      850.25     36.58 o 
  -6  -4  17      248.45      274.70     40.02 o 
  -5  -4  17       64.12       99.21     16.39 o 
  -4  -4  17      171.59      161.23     36.76 o 
  -3  -4  17      581.75      558.95     26.81 o 
  -2  -4  17       22.30        2.78      9.41 o 
  -1  -4  17       15.07       29.64     15.72 o 
   0  -4  17       50.42       50.28     17.09 o 
   1  -4  17      503.07      492.63     33.19 o 
   2  -4  17       86.18       94.71     20.94 o 
   3  -4  17     2636.26     2682.11     76.88 o 
   4  -4  17      969.89      965.88     47.48 o 
   5  -4  17      241.08      266.17     30.33 o 
   6  -4  17      234.74      273.44     31.14 o 
   7  -4  17      319.73      351.69     36.29 o 
  -8  -3  17       83.88      110.42     19.37 o 
  -7  -3  17       95.73      109.94     21.66 o 
  -6  -3  17       24.10       30.94     13.05 o 
  -5  -3  17        0.24        2.20     11.39 o 
  -4  -3  17      121.06      131.43     16.72 o 
  -3  -3  17       22.24       12.99     16.97 o 
  -2  -3  17       27.85       23.49     17.84 o 
  -1  -3  17      183.49      162.20     23.49 o 
   0  -3  17       15.06        0.31     16.28 o 
   1  -3  17      295.56      268.66     28.03 o 
   2  -3  17      148.62      137.72     21.69 o 
   3  -3  17        5.68        7.95     14.92 o 
   4  -3  17        5.63       -7.58     15.29 o 
   5  -3  17      512.55      592.97     28.52 o 
   6  -3  17        0.53       -0.89     11.48 o 
   7  -3  17       50.48       95.08     26.85 o 
   8  -3  17       15.71       -0.31     21.07 o 
  -9  -2  17        0.34      -14.85     23.18 o 
  -8  -2  17        6.04        4.29     22.93 o 
  -7  -2  17      107.75       81.54     25.98 o 
  -6  -2  17      357.76      437.32     40.52 o 
  -5  -2  17      686.73      720.77     45.62 o 
  -4  -2  17     2060.12     2055.37     73.02 o 
  -3  -2  17     1355.52     1300.91     55.75 o 
  -2  -2  17     5704.68     5865.56    122.12 o 
  -1  -2  17     1807.31     2041.38     65.63 o 
   0  -2  17     5342.86     5654.20    114.04 o 
   1  -2  17     1341.04     1439.00     53.57 o 
   2  -2  17     1584.61     1590.07     39.52 o 
   3  -2  17     1159.79     1181.95     35.83 o 
   4  -2  17        4.59       14.40     12.45 o 
   5  -2  17        9.58       10.95     12.38 o 
   6  -2  17       23.89       44.19     21.50 o 
   7  -2  17        5.06        8.39     20.63 o 
   8  -2  17       12.93       12.80     22.87 o 
  -9  -1  17       24.13       41.27     26.66 o 
  -8  -1  17       42.93       49.16     25.42 o 
  -7  -1  17      516.23      500.84     42.01 o 
  -6  -1  17        2.09        8.33     19.33 o 
  -5  -1  17      113.61      140.14     27.97 o 
  -4  -1  17       81.81       60.28     23.18 o 
  -3  -1  17      154.09      151.33     25.23 o 
  -2  -1  17      238.82      277.92     30.14 o 
  -1  -1  17      271.88      257.75     17.71 o 
   0  -1  17        1.25       -1.07     10.32 o 
   1  -1  17      695.94      695.26     42.73 o 
   2  -1  17      178.21      186.12     17.90 o 
   3  -1  17      107.45      113.93     24.17 o 
   4  -1  17        1.16        0.79     11.42 o 
   5  -1  17       38.69       66.06     24.61 o 
   6  -1  17       82.77       88.56     27.28 o 
   7  -1  17      194.35      200.11     36.73 o 
  -9   0  17     1254.65     1272.32     66.50 o 
  -8   0  17     1897.48     1990.67     80.23 o 
  -7   0  17      625.98      664.53     46.55 o 
  -6   0  17        4.56        6.46     18.21 o 
  -5   0  17     1400.68     1394.50     60.78 o 
  -4   0  17      330.37      332.52     58.76 o 
  -3   0  17     1718.62     1674.72     39.49 o 
  -2   0  17        3.44       14.56      9.78 o 
  -1   0  17      194.22      229.32     44.34 o 
   0   0  17       77.02       88.59     25.17 o 
   1   0  17      242.42      229.93     18.72 o 
   2   0  17      135.81      107.83     15.59 o 
   3   0  17       81.02       73.21     17.12 o 
   4   0  17      284.53      201.04     31.94 o 
   5   0  17      756.57      879.99     56.55 o 
   6   0  17      486.59      630.72     52.27 o 
   7   0  17      208.41      142.81     34.93 o 
  -9   1  17       11.39       13.86     22.93 o 
  -8   1  17        8.14       -6.53     19.33 o 
  -7   1  17       11.37       12.93     19.58 o 
  -6   1  17       32.19       27.59     19.33 o 
  -5   1  17      160.07      177.74     28.28 o 
  -4   1  17       15.47       12.99     10.16 o 
  -3   1  17      419.98      394.21     22.25 o 
  -2   1  17       12.95        4.10      9.82 o 
  -1   1  17       62.18       60.67     13.38 o 
   0   1  17       66.24       49.27     12.85 o 
   1   1  17       85.19       83.21     14.44 o 
   2   1  17      509.61      512.36     25.45 o 
   3   1  17        6.82       13.86     21.50 o 
   4   1  17      629.52      625.75     49.47 o 
   5   1  17      601.74      645.70     53.57 o 
   6   1  17       46.99       25.42     27.28 o 
 -10   2  17       59.18       15.85     22.68 o 
  -9   2  17      166.37      175.81     33.50 o 
  -8   2  17        3.40       14.42     22.06 o 
  -7   2  17      124.88      102.42     27.28 o 
  -6   2  17       38.20       59.91     23.37 o 
  -5   2  17      694.72      598.67     27.66 o 
  -4   2  17     3669.93     3841.89     66.92 o 
  -3   2  17      675.14      692.03     33.31 o 
  -2   2  17     3493.12     3600.94     62.97 o 
  -1   2  17      697.69      747.27     29.57 o 
   0   2  17     2728.76     2797.20     55.21 o 
   1   2  17      373.29      386.36     37.26 o 
   2   2  17       24.96       18.08     20.63 o 
   3   2  17      187.97      192.28     34.37 o 
   4   2  17       14.19      -21.56     19.58 o 
   5   2  17      204.66      130.63     33.62 o 
   6   2  17       50.69       40.58     28.96 o 
 -10   3  17        0.61       20.26     22.75 o 
  -9   3  17      100.99       93.10     28.03 o 
  -8   3  17      117.54       82.97     28.96 o 
  -7   3  17       39.13       28.90     22.37 o 
  -6   3  17       78.49       52.70     23.30 o 
  -5   3  17     1304.11     1268.94     77.37 o 
  -4   3  17        6.70       21.53     11.88 o 
  -3   3  17      808.93      810.42     31.75 o 
  -2   3  17      400.22      450.50     24.89 o 
  -1   3  17      385.02      349.72     22.39 o 
   0   3  17        0.61       13.73     17.90 o 
   1   3  17      165.11      194.95     31.94 o 
   2   3  17        3.07        7.08     20.01 o 
   3   3  17       13.77       12.86     24.36 o 
   4   3  17        0.22       -5.97     22.37 o 
   5   3  17       56.24       62.52     30.64 o 
  -9   4  17      787.71      684.29     54.07 o 
  -8   4  17      339.53      293.70     36.36 o 
  -7   4  17      973.72     1152.63     60.34 o 
  -6   4  17      282.62      233.02     21.14 o 
  -5   4  17     1691.56     1721.05     46.78 o 
  -4   4  17       42.10       51.15     18.18 o 
  -3   4  17     1825.89     1889.01     47.89 o 
  -2   4  17      262.05      262.27     20.88 o 
  -1   4  17        5.77       -5.72     16.03 o 
   0   4  17        0.46       11.43     18.27 o 
   1   4  17       13.42       11.43     20.94 o 
   2   4  17      157.02      149.52     32.81 o 
   3   4  17       81.98      100.93     33.68 o 
   4   4  17      208.94      223.54     41.39 o 
  -9   5  17       46.53       19.45     26.47 o 
  -8   5  17      102.44       87.00     28.77 o 
  -7   5  17        0.28        5.78     21.50 o 
  -6   5  17       17.85       12.64     12.31 o 
  -5   5  17     1644.59     1553.56     46.02 o 
  -4   5  17       19.75       21.01     13.30 o 
  -3   5  17        0.66        2.85     13.01 o 
  -2   5  17      271.85      279.66     32.56 o 
  -1   5  17      228.89      244.67     34.30 o 
   0   5  17      472.62      450.00     44.00 o 
   1   5  17       69.35       27.16     25.60 o 
   2   5  17      201.31      210.49     38.10 o 
   3   5  17      103.26      123.67     35.11 o 
  -9   6  17      182.79      129.02     33.56 o 
  -8   6  17        0.93        0.31     22.93 o 
  -7   6  17      232.19      287.90     24.63 o 
  -6   6  17      194.43      203.09     21.93 o 
  -5   6  17     1071.89     1056.46     39.19 o 
  -4   6  17      957.42     1024.34     38.34 o 
  -3   6  17      563.86      547.32     45.24 o 
  -2   6  17     1149.78     1201.35     61.90 o 
  -1   6  17      835.57      775.52     52.45 o 
   0   6  17      448.07      441.86     45.99 o 
   1   6  17      426.95      333.04     42.82 o 
   2   6  17       17.91        2.18     25.17 o 
  -8   7  17       13.66        7.58     14.26 o 
  -7   7  17       20.88       -5.37     13.95 o 
  -6   7  17        5.52       15.99     14.28 o 
  -5   7  17       22.60        9.45     15.41 o 
  -4   7  17       29.42       42.32     22.25 o 
  -3   7  17       79.65      111.74     28.46 o 
  -2   7  17        1.45       -4.60     17.71 o 
  -1   7  17       21.13       28.53     24.42 o 
   0   7  17      110.74       54.63     28.34 o 
   1   7  17        5.14       14.79     27.72 o 
  -7   8  17      320.66      354.23     28.74 o 
  -6   8  17        6.60       21.19     21.56 o 
  -5   8  17       31.00       80.23     27.22 o 
  -4   8  17        7.13       45.49     23.62 o 
  -3   8  17       89.07      106.95     29.71 o 
  -2   8  17      261.96      243.55     40.33 o 
  -1   8  17        6.93        0.12     22.25 o 
   0 -11  18       35.42       38.66     22.93 o 
   1 -11  18      109.24       85.20     17.26 o 
   2 -11  18        4.46       12.87     13.51 o 
   3 -11  18       26.46       53.88     21.69 o 
   4 -11  18       94.11      102.36     27.03 o 
   5 -11  18       57.76       35.55     22.37 o 
   6 -11  18       58.76       63.64     26.79 o 
  -2 -10  18       11.64       -6.96     20.20 o 
  -1 -10  18       34.33       43.23     14.51 o 
   0 -10  18       14.72       42.61     16.50 o 
   1 -10  18       15.13       26.12     13.80 o 
   2 -10  18       20.13       30.49     13.71 o 
   3 -10  18        4.04       36.23     20.88 o 
   4 -10  18       20.53       36.11     20.63 o 
   5 -10  18        0.35      -18.27     16.66 o 
   6 -10  18        4.14       -4.23     18.89 o 
   7 -10  18        0.22        7.95     22.19 o 
  -3  -9  18       10.65       16.53     19.95 o 
  -2  -9  18       75.00       66.63     15.87 o 
  -1  -9  18     1036.28      980.84     37.35 o 
   0  -9  18     1287.48     1264.43     40.74 o 
   1  -9  18      657.01      693.18     30.78 o 
   2  -9  18      529.90      563.14     35.42 o 
   3  -9  18      607.63      607.54     43.88 o 
   4  -9  18      848.06      804.11     49.22 o 
   5  -9  18      266.82      176.25     30.08 o 
   6  -9  18      287.09      311.17     38.41 o 
   7  -9  18       32.49       64.01     25.98 o 
  -4  -8  18       62.53       76.63     23.68 o 
  -3  -8  18       95.51       73.90     16.51 o 
  -2  -8  18        2.41       14.14     13.52 o 
  -1  -8  18       57.65       49.07     14.04 o 
   0  -8  18       29.94        7.88     11.54 o 
   1  -8  18       88.82      109.38     15.69 o 
   2  -8  18       64.93       81.15     15.35 o 
   3  -8  18      125.39      129.64     25.11 o 
   4  -8  18        3.36       -5.97     14.92 o 
   5  -8  18      217.90      224.16     31.07 o 
   6  -8  18      128.37      130.51     28.96 o 
   7  -8  18       53.48       60.78     27.10 o 
   8  -8  18       20.99       27.22     25.48 o 
  -5  -7  18      702.82      550.74     45.06 o 
  -4  -7  18      512.11      464.14     27.30 o 
  -3  -7  18      347.88      399.69     25.07 o 
  -2  -7  18      139.52      148.23     44.19 o 
  -1  -7  18      257.19      266.61     20.54 o 
   0  -7  18       48.18       49.94     28.21 o 
   1  -7  18       26.87       29.96     12.26 o 
   2  -7  18       29.13       29.50     11.78 o 
   3  -7  18      116.14      136.60     24.55 o 
   4  -7  18       67.86       68.42     22.00 o 
   5  -7  18        9.19       28.77     19.58 o 
   6  -7  18      417.42      417.13     39.77 o 
   7  -7  18      679.46      688.89     50.40 o 
   8  -7  18      294.06      295.63     39.21 o 
  -6  -6  18       68.48       75.20     24.24 o 
  -5  -6  18        3.76       -6.38     18.89 o 
  -4  -6  18       40.80       24.22     12.23 o 
  -3  -6  18       30.84       28.98     12.51 o 
  -2  -6  18       12.83       11.02     11.78 o 
  -1  -6  18      285.47      263.32     20.01 o 
   0  -6  18      401.26      373.55     22.41 o 
   1  -6  18      676.90      737.68     35.83 o 
   2  -6  18        2.23       19.08     16.28 o 
   3  -6  18        1.02       20.88     16.84 o 
   4  -6  18       62.03       94.90     24.49 o 
   5  -6  18        2.41      -10.38     17.84 o 
   6  -6  18       85.68       90.05     24.67 o 
   7  -6  18       60.27      122.68     29.46 o 
   8  -6  18       13.48       19.82     22.62 o 
  -7  -5  18        0.91       -0.43     13.46 o 
  -6  -5  18      170.64      164.86     22.53 o 
  -5  -5  18       31.00       43.89     14.17 o 
  -4  -5  18      165.75      210.63     20.41 o 
  -3  -5  18       18.73       21.06     11.89 o 
  -2  -5  18      388.17      440.69     24.85 o 
  -1  -5  18     1518.60     1474.00     40.25 o 
   0  -5  18        7.17        2.49     14.36 o 
   1  -5  18      508.97      506.80     37.10 o 
   2  -5  18      828.61      855.13     45.74 o 
   3  -5  18      600.17      580.82     38.84 o 
   4  -5  18      232.97      272.39     31.76 o 
   5  -5  18        4.98        8.76     17.90 o 
   6  -5  18      175.47      187.50     29.33 o 
   7  -5  18       70.90      141.07     29.52 o 
   8  -5  18       94.76       79.80     27.22 o 
  -7  -4  18        9.09       14.65     13.90 o 
  -6  -4  18       25.79       33.58     14.11 o 
  -5  -4  18       49.47       48.78     15.10 o 
  -4  -4  18        8.23        5.33     10.93 o 
  -3  -4  18      144.87       99.94     16.13 o 
  -2  -4  18      117.20      118.20     22.56 o 
  -1  -4  18      221.68      219.31     26.04 o 
   0  -4  18       78.22       53.26     19.08 o 
   1  -4  18     1175.36     1153.06     50.52 o 
   2  -4  18       93.69       92.78     22.00 o 
   3  -4  18      381.49      335.71     30.95 o 
   4  -4  18      116.26      165.25     26.54 o 
   5  -4  18       19.03       -1.93     15.91 o 
   6  -4  18        0.35       16.10     19.70 o 
   7  -4  18        2.42      -10.32     18.77 o 
  -8  -3  18      315.24      317.60     35.83 o 
  -7  -3  18      622.57      612.39     32.20 o 
  -6  -3  18     2007.02     1976.72     52.99 o 
  -5  -3  18      255.70      254.85     21.82 o 
  -4  -3  18     2494.10     2233.97     75.94 o 
  -3  -3  18     1256.36     1344.91     58.48 o 
  -2  -3  18      905.42      882.04     46.11 o 
  -1  -3  18     1277.95     1282.08     53.01 o 
   0  -3  18      173.87      175.69     24.49 o 
   1  -3  18      415.07      439.62     34.49 o 
   2  -3  18       79.06       64.38     20.20 o 
   3  -3  18      127.38       98.13     22.56 o 
   4  -3  18      131.40      144.68     25.36 o 
   5  -3  18        2.22       -6.28     17.15 o 
   6  -3  18      267.88      245.91     30.58 o 
   8  -3  18       39.45       66.62     27.72 o 
  -8  -2  18      275.24      230.44     35.98 o 
  -7  -2  18       95.65      111.86     30.89 o 
  -6  -2  18      156.31      171.09     30.51 o 
  -5  -2  18       56.71       63.70     23.43 o 
  -4  -2  18        9.63        6.90     19.51 o 
  -3  -2  18       70.76       38.90     21.32 o 
  -2  -2  18       11.06        2.11     17.84 o 
  -1  -2  18       79.60       61.52     21.38 o 
   0  -2  18        1.71      -14.54     15.29 o 
   1  -2  18      227.08      216.58     25.79 o 
   2  -2  18      867.87      853.14     43.38 o 
   3  -2  18      816.92      849.01     45.21 o 
   4  -2  18      352.91      351.19     44.99 o 
   5  -2  18      244.07      215.05     21.00 o 
   6  -2  18      391.53      444.84     41.39 o 
   7  -2  18       55.05       46.36     24.86 o 
  -9  -1  18      530.54      428.31     44.25 o 
  -8  -1  18      412.40      378.97     41.76 o 
  -7  -1  18      643.25      559.63     45.18 o 
  -6  -1  18      152.37      160.96     29.89 o 
  -5  -1  18      137.21      106.15     25.36 o 
  -4  -1  18      253.63      274.56     31.57 o 
  -3  -1  18     1735.65     1957.86     70.35 o 
  -2  -1  18       71.26       77.06     23.30 o 
  -1  -1  18     3241.27     3138.89     83.46 o 
   0  -1  18      777.63      812.91     29.08 o 
   1  -1  18     1634.26     1676.29     41.55 o 
   2  -1  18      811.26      837.98     37.47 o 
   3  -1  18      348.98      404.42     23.81 o 
   4  -1  18      879.50     1042.97     36.88 o 
   5  -1  18      569.21      487.04     44.31 o 
   6  -1  18      396.65      423.28     43.81 o 
   7  -1  18      205.33      286.43     41.39 o 
  -9   0  18       28.31       63.39     28.59 o 
  -8   0  18       13.92       19.58     23.49 o 
  -7   0  18       12.80       18.64     20.38 o 
  -6   0  18      152.64      144.61     29.46 o 
  -5   0  18       69.70       87.19     25.79 o 
  -4   0  18     1084.32     1079.42     55.99 o 
  -3   0  18       51.39       42.91     11.82 o 
  -2   0  18       76.05       54.93     18.52 o 
  -1   0  18      193.78      196.69     17.11 o 
   0   0  18      191.53      188.42     17.56 o 
   1   0  18       55.20       73.49     14.94 o 
   2   0  18       56.70       44.01     25.04 o 
   3   0  18       31.01       37.48     14.70 o 
   4   0  18       11.46       41.95     24.36 o 
   5   0  18       14.81       11.56     21.01 o 
   6   0  18       47.06       65.88     28.40 o 
   7   0  18        1.68      -15.41     22.06 o 
  -9   1  18      649.40      657.88     52.45 o 
  -8   1  18     1653.77     1533.52     72.71 o 
  -7   1  18       79.14       79.42     26.35 o 
  -6   1  18      585.22      554.72     45.43 o 
  -5   1  18       51.10       16.02     22.78 o 
  -4   1  18     3133.92     3111.41     58.89 o 
  -3   1  18     1986.64     1978.95     77.25 o 
  -2   1  18      424.37      435.66     23.55 o 
  -1   1  18     1050.84      952.93     34.30 o 
   0   1  18      141.91      106.21     27.75 o 
   1   1  18       35.51       28.95     35.73 o 
   2   1  18       18.17        4.47     17.77 o 
   3   1  18        0.14       -2.55     20.14 o 
   4   1  18       96.89      128.08     30.45 o 
   5   1  18        0.23       -1.74     22.62 o 
   6   1  18        6.08      -24.24     22.00 o 
  -9   2  18        5.08       40.40     25.17 o 
  -8   2  18      196.16      258.22     35.92 o 
  -7   2  18       17.00        8.89     21.25 o 
  -6   2  18        6.51       24.55     21.75 o 
  -5   2  18       17.65        2.29      9.95 o 
  -4   2  18      462.84      421.97     24.21 o 
  -3   2  18       59.80       50.03     13.40 o 
  -2   2  18      517.08      468.09     24.76 o 
  -1   2  18       39.17       38.97     13.62 o 
   0   2  18        0.27       -0.71     11.89 o 
   1   2  18        5.15       -5.66     18.02 o 
   2   2  18      210.92      194.58     31.57 o 
   3   2  18      472.05      515.19     47.79 o 
   4   2  18      135.15      123.73     32.38 o 
   5   2  18       60.85       95.77     32.94 o 
  -9   3  18      696.96      558.14     49.28 o 
  -8   3  18      134.13      141.76     32.81 o 
  -7   3  18       13.98       37.16     22.81 o 
  -6   3  18       46.84       11.22     24.11 o 
  -5   3  18       11.33       19.02     12.23 o 
  -4   3  18        0.29       -4.47     10.27 o 
  -3   3  18      299.36      309.26     22.43 o 
  -2   3  18      966.50      917.93     35.24 o 
  -1   3  18     1485.27     1573.09     43.13 o 
   0   3  18      960.44      981.79     54.75 o 
   1   3  18       17.86       32.50     21.88 o 
   2   3  18      637.18      630.47     51.08 o 
   3   3  18      469.75      457.33     48.47 o 
   4   3  18      132.16      107.39     33.06 o 
   5   3  18      194.37      213.85     41.64 o 
  -9   4  18       60.46       -5.59     23.93 o 
  -8   4  18      211.16      206.64     35.05 o 
  -7   4  18      152.78      115.16     29.71 o 
  -6   4  18        2.60       27.74     13.06 o 
  -5   4  18      487.18      439.72     26.36 o 
  -4   4  18       66.31       52.28     14.30 o 
  -3   4  18      326.42      326.51     29.46 o 
  -2   4  18        1.45       -1.33     16.28 o 
  -1   4  18      568.07      543.84     42.82 o 
   0   4  18       80.13       94.15     27.78 o 
   1   4  18      197.56      227.46     35.17 o 
   2   4  18      110.50      160.96     35.17 o 
   3   4  18       10.71      -32.38     24.61 o 
   4   4  18       14.23      -31.88     21.25 o 
  -9   5  18      109.07      111.93     31.69 o 
  -8   5  18      402.70      402.58     43.01 o 
  -7   5  18      354.72      347.72     26.28 o 
  -6   5  18     2383.64     2433.53     59.32 o 
  -5   5  18      513.03      476.36     27.63 o 
  -4   5  18       94.10      108.05     17.93 o 
  -3   5  18      486.42      451.78     27.29 o 
  -2   5  18      396.85      395.56     38.59 o 
  -1   5  18      823.38      855.76     53.20 o 
   0   5  18      262.29      213.53     36.17 o 
   1   5  18       18.87        2.98     23.93 o 
   2   5  18      147.78      150.21     36.17 o 
   3   5  18       43.76       75.45     34.68 o 
  -8   6  18        0.26       11.60     13.56 o 
  -7   6  18       42.32       51.10     15.78 o 
  -6   6  18      334.56      312.09     25.71 o 
  -5   6  18        2.98       -9.30     12.14 o 
  -4   6  18       25.42        8.58     18.95 o 
  -3   6  18       15.04       21.81     19.02 o 
  -2   6  18       44.99       33.50     21.32 o 
  -1   6  18       13.61       24.17     22.87 o 
   0   6  18       19.89       -2.55     20.51 o 
   1   6  18       51.07       29.27     27.16 o 
  -7   7  18       89.24       91.91     36.04 o 
  -6   7  18       80.26       85.96     19.27 o 
  -5   7  18       23.72       26.85     20.38 o 
  -4   7  18       19.80       33.50     21.44 o 
  -3   7  18      114.57       96.20     27.84 o 
  -2   7  18      244.60      173.70     35.24 o 
  -1   7  18      133.25       97.13     29.89 o 
   0   7  18      729.99      669.01     59.10 o 
  -5   8  18        3.88       -8.33     17.34 o 
  -4   8  18        2.60      -24.17     16.90 o 
  -3   8  18       71.14       62.64     26.72 o 
   1 -11  19        0.11        6.48     43.16 o 
   2 -11  19        1.80        6.44     13.20 o 
   3 -11  19       23.03       28.53     21.75 o 
   4 -11  19        4.00        8.45     19.64 o 
  -1 -10  19      206.57      165.34     20.57 o 
   0 -10  19      956.43     1010.18     41.39 o 
   1 -10  19      562.70      560.01     30.67 o 
   2 -10  19      418.68      401.40     36.23 o 
   3 -10  19      108.40      106.71     27.22 o 
   4 -10  19      139.50       73.52     25.42 o 
   5 -10  19       77.90       41.27     21.56 o 
   6 -10  19        0.88       -6.65     20.63 o 
  -3  -9  19       22.51       19.08     22.12 o 
  -2  -9  19       22.92       43.95     15.54 o 
  -1  -9  19       13.68       14.00     13.09 o 
   0  -9  19        0.52        6.31     12.58 o 
   1  -9  19        2.47       15.08     13.29 o 
   2  -9  19       23.72       21.09     13.14 o 
   3  -9  19      224.02      145.67     28.77 o 
   4  -9  19       32.66       27.66     20.14 o 
   5  -9  19       77.40       74.14     24.17 o 
   6  -9  19      300.25      302.34     38.78 o 
   7  -9  19       75.62       41.89     25.54 o 
  -4  -8  19      194.69      137.72     29.46 o 
  -3  -8  19      101.48       80.65     16.98 o 
  -2  -8  19       34.39       41.26     14.08 o 
  -1  -8  19      223.63      256.42     21.88 o 
   0  -8  19       69.11       64.65     15.42 o 
   1  -8  19      170.89      197.08     20.35 o 
   2  -8  19      155.35      149.63     18.13 o 
   3  -8  19      645.34      692.43     46.55 o 
   4  -8  19      163.80      153.87     28.77 o 
   5  -8  19      197.82      164.31     30.76 o 
   6  -8  19       83.15      107.58     28.84 o 
   7  -8  19      547.31      717.54     53.88 o 
  -5  -7  19        6.67       17.66     18.58 o 
  -4  -7  19       17.43       16.67     19.42 o 
  -3  -7  19      267.71      254.30     51.74 o 
  -2  -7  19       40.56       17.33     12.79 o 
  -1  -7  19        0.90        7.77     11.62 o 
   0  -7  19        0.30        1.25     10.37 o 
   1  -7  19       18.44       19.94     28.15 o 
   2  -7  19       59.60       54.07     18.95 o 
   3  -7  19        1.46      -11.81     15.85 o 
   4  -7  19       66.97       49.72     22.19 o 
   5  -7  19        7.19       27.66     19.76 o 
   6  -7  19      153.66      137.22     29.08 o 
   7  -7  19      338.97      417.50     43.13 o 
  -6  -6  19      211.31      194.61     22.63 o 
  -5  -6  19      263.58      226.14     30.11 o 
  -4  -6  19       99.78      121.31     17.95 o 
  -3  -6  19       10.13       20.88     12.00 o 
  -2  -6  19     1001.40     1008.08     36.16 o 
  -1  -6  19      480.12      540.56     27.92 o 
   0  -6  19     1965.54     1960.82     48.85 o 
   1  -6  19       88.36      128.71     23.24 o 
   2  -6  19      777.31      788.14     44.75 o 
   3  -6  19      172.37      229.01     30.39 o 
   4  -6  19      428.08      425.52     37.41 o 
   5  -6  19      134.24      163.13     30.27 o 
   6  -6  19       61.64       56.86     22.68 o 
   7  -6  19        0.98       17.34     23.62 o 
   8  -6  19       20.73       62.58     28.53 o 
  -7  -5  19      115.48      128.96     20.63 o 
  -6  -5  19       17.71       14.15     26.13 o 
  -5  -5  19       22.57        6.35     14.29 o 
  -4  -5  19        0.05        3.50     12.00 o 
  -3  -5  19        5.07       13.05     12.02 o 
  -2  -5  19        1.85        7.91     11.16 o 
  -1  -5  19      250.77      240.69     29.02 o 
   0  -5  19      231.25      178.30     26.41 o 
   1  -5  19       81.16       92.85     21.56 o 
   2  -5  19      374.83      403.27     34.80 o 
   3  -5  19        0.37        9.07     16.41 o 
   4  -5  19      143.94      149.46     27.59 o 
   5  -5  19       44.97       66.99     24.05 o 
   6  -5  19       48.40       72.59     24.36 o 
   7  -5  19      120.59      163.26     30.76 o 
  -7  -4  19      582.87      559.47     76.04 o 
  -6  -4  19      231.63      212.18     22.22 o 
  -5  -4  19      351.58      347.94     25.03 o 
  -4  -4  19       22.32       18.00     12.48 o 
  -3  -4  19      231.55      240.94     30.14 o 
  -2  -4  19       38.46       17.34     18.21 o 
  -1  -4  19      557.38      577.28     39.34 o 
   0  -4  19       40.85       54.13     19.39 o 
   1  -4  19      435.66      420.23     33.00 o 
   2  -4  19      525.84      618.11     39.34 o 
   3  -4  19      813.72      921.01     47.23 o 
   4  -4  19        3.54        9.88     19.08 o 
   5  -4  19        3.00      -11.31     17.84 o 
   6  -4  19      147.14      119.82     26.91 o 
   7  -4  19      317.20      396.43     39.65 o 
  -8  -3  19       38.90       83.77     30.64 o 
  -7  -3  19        1.60       39.84     25.98 o 
  -6  -3  19       48.55       63.51     25.11 o 
  -5  -3  19       89.59      108.69     27.72 o 
  -4  -3  19       41.42       57.67     23.62 o 
  -3  -3  19       11.44      -10.56     15.79 o 
  -2  -3  19      232.30      193.34     26.85 o 
  -1  -3  19        2.26       13.30     17.90 o 
   0  -3  19       56.59       70.23     20.57 o 
   1  -3  19      110.48       92.54     22.06 o 
   2  -3  19      458.06      470.07     34.99 o 
   3  -3  19      246.75      244.17     29.08 o 
   4  -3  19        1.00        1.49     16.10 o 
   5  -3  19       28.30       46.05     21.81 o 
   6  -3  19       52.92       95.33     25.23 o 
  -8  -2  19        0.53      -23.24     22.87 o 
  -7  -2  19      468.22      405.94     42.94 o 
  -6  -2  19        2.06      -26.91     20.14 o 
  -5  -2  19      596.29      575.79     45.49 o 
  -4  -2  19      642.70      641.16     44.25 o 
  -3  -2  19     1615.92     1744.45     67.86 o 
  -2  -2  19     2652.63     2699.76     83.15 o 
  -1  -2  19      335.35      321.55     32.01 o 
   0  -2  19     2734.64     2551.04     75.20 o 
   1  -2  19      976.97     1058.60     48.35 o 
   2  -2  19     2113.76     2375.98     73.27 o 
   3  -2  19      216.85      243.49     28.53 o 
   4  -2  19      527.14      550.87     39.65 o 
   5  -2  19        9.14       25.01     14.09 o 
   6  -2  19        6.16        4.35     21.25 o 
   7  -2  19        3.15       10.32     22.50 o 
  -8  -1  19       21.23       24.55     23.93 o 
  -7  -1  19      177.22      132.19     32.19 o 
  -6  -1  19       10.28       42.45     25.11 o 
  -5  -1  19        0.14      -12.30     18.15 o 
  -4  -1  19      276.76      317.26     36.36 o 
  -3  -1  19      347.89      305.70     33.37 o 
  -2  -1  19       63.51       86.45     25.23 o 
  -1  -1  19       32.67       20.01     19.64 o 
   0  -1  19       37.42       35.73     19.82 o 
   1  -1  19      363.69      375.12     32.32 o 
   2  -1  19        5.44       20.27     12.62 o 
   3  -1  19        8.73       10.89     12.77 o 
   4  -1  19        0.83      -24.55     18.40 o 
   5  -1  19      117.06      131.19     29.33 o 
   6  -1  19      184.02      168.35     33.31 o 
  -9   0  19      448.88      538.13     50.96 o 
  -8   0  19      851.76      722.95     54.63 o 
  -7   0  19     1162.95     1136.41     61.09 o 
  -6   0  19      347.83      333.23     38.72 o 
  -5   0  19      491.98      451.56     40.71 o 
  -4   0  19       20.79       10.94     20.76 o 
  -3   0  19      998.14      941.14     50.84 o 
  -2   0  19        8.94        4.41     19.51 o 
  -1   0  19       18.59       38.60     13.08 o 
   0   0  19       34.50       47.77     13.46 o 
   1   0  19      210.06      228.07     30.64 o 
   2   0  19      234.62      241.90     20.18 o 
   3   0  19      343.66      308.37     36.60 o 
   4   0  19      718.89      794.11     54.75 o 
   5   0  19      124.23       99.87     30.58 o 
   6   0  19      146.88      268.04     41.76 o 
  -9   1  19       92.07       75.26     31.07 o 
  -8   1  19        0.90        9.07     24.49 o 
  -7   1  19        0.73      -10.44     21.19 o 
  -6   1  19        0.59        8.39     21.19 o 
  -5   1  19       39.62       34.33     22.71 o 
  -4   1  19      281.90      300.10     21.05 o 
  -3   1  19        0.84       14.02     15.41 o 
  -2   1  19       44.41       61.31     14.09 o 
  -1   1  19       85.59       77.15     26.35 o 
   0   1  19       86.69       76.36     15.90 o 
   1   1  19      330.26      359.20     23.54 o 
   2   1  19       46.04       37.47     24.49 o 
   3   1  19      278.23      315.45     38.41 o 
   4   1  19       16.95       46.42     24.42 o 
   5   1  19       90.86      134.80     35.17 o 
  -9   2  19       97.38      106.95     32.13 o 
  -8   2  19       36.79       -2.67     23.99 o 
  -7   2  19      593.95      565.78     46.67 o 
  -6   2  19      629.77      588.08     29.29 o 
  -5   2  19      748.56      665.65     29.67 o 
  -4   2  19      308.40      304.52     21.96 o 
  -3   2  19      780.84      788.54     32.65 o 
  -2   2  19     1553.32     1720.70     45.00 o 
  -1   2  19     1607.56     1649.71     44.29 o 
   0   2  19      518.49      566.76     27.95 o 
   1   2  19       90.64       96.02     26.60 o 
   2   2  19       53.94       59.85     25.36 o 
   3   2  19       94.89       76.69     28.84 o 
   4   2  19       22.01        5.47     22.81 o 
   5   2  19        3.67      -32.81     21.88 o 
  -9   3  19      179.04      161.33     35.86 o 
  -8   3  19      125.25      133.93     31.76 o 
  -7   3  19       14.17       11.00     24.61 o 
  -6   3  19      221.55      219.25     24.86 o 
  -5   3  19       94.87       83.85     16.13 o 
  -4   3  19      181.65      214.04     20.12 o 
  -3   3  19      186.69      198.37     20.06 o 
  -2   3  19      748.22      843.24     33.53 o 
  -1   3  19      189.94      184.43     20.00 o 
   0   3  19        0.62       -1.18     16.84 o 
   1   3  19        0.23       -3.17     21.01 o 
   2   3  19        0.15      -14.73     19.64 o 
   3   3  19        6.78       15.10     25.48 o 
   4   3  19       59.89       16.22     25.54 o 
  -8   4  19      626.18      643.03     52.58 o 
  -7   4  19      367.88      404.30     27.41 o 
  -6   4  19      897.45      824.48     50.31 o 
  -5   4  19      109.99      117.39     17.91 o 
  -4   4  19       21.22        0.60     11.92 o 
  -3   4  19      130.44      127.49     27.00 o 
  -2   4  19        0.54        0.13     12.54 o 
  -1   4  19       32.76       42.01     22.62 o 
   0   4  19       69.77       74.76     26.04 o 
   1   4  19       69.70       61.15     26.47 o 
   2   4  19       23.37       10.69     25.29 o 
   3   4  19        7.53       20.57     27.28 o 
  -8   5  19       89.77      120.38     33.12 o 
  -7   5  19       11.28       -4.84     12.30 o 
  -6   5  19        0.23       -3.31     12.74 o 
  -5   5  19       86.08       72.57     17.20 o 
  -4   5  19      269.15      244.38     22.95 o 
  -3   5  19      138.77       88.43     24.86 o 
  -2   5  19      334.48      347.58     38.53 o 
  -1   5  19       68.73       39.53     22.43 o 
   0   5  19       33.15       25.23     23.43 o 
   1   5  19      398.10      401.71     47.29 o 
   2   5  19        6.13       -7.89     26.04 o 
  -7   6  19        8.62       15.16     14.97 o 
  -6   6  19        2.25       -0.26     13.26 o 
  -5   6  19      220.02      219.75     54.56 o 
  -4   6  19      540.62      553.91     46.86 o 
  -3   6  19      723.03      696.60     50.15 o 
  -2   6  19      636.69      543.97     47.79 o 
  -1   6  19      513.29      467.28     47.11 o 
   0   6  19      120.30       87.44     32.69 o 
   1   6  19      276.29      303.83     46.24 o 
  -6   7  19      323.93      240.08     25.50 o 
  -5   7  19      528.42      447.89     44.93 o 
  -4   7  19      198.24      164.44     33.81 o 
  -3   7  19       31.68       31.51     22.50 o 
  -2   7  19      267.51      295.82     42.14 o 
  -1   7  19       45.01       -2.30     25.23 o 
  -1 -10  20        1.95       15.20     15.66 o 
   0 -10  20       50.15       54.88     15.77 o 
   1 -10  20        0.07        2.65     13.44 o 
   2 -10  20       29.24       44.65     15.42 o 
   3 -10  20       16.81        8.08     20.69 o 
   4 -10  20        2.68        4.23     19.64 o 
   5 -10  20       26.70       13.30     23.18 o 
  -2  -9  20       88.28       96.66     18.09 o 
  -1  -9  20      683.30      674.46     33.63 o 
   0  -9  20      506.12      469.51     33.99 o 
   1  -9  20      790.10      818.08     61.52 o 
   2  -9  20      563.25      638.13     31.12 o 
   3  -9  20      328.36      310.73     35.67 o 
   4  -9  20      299.87      317.26     36.11 o 
   5  -9  20      196.54      228.88     34.12 o 
   6  -9  20      166.56      228.70     36.36 o 
  -4  -8  20       74.77      100.05     46.77 o 
  -3  -8  20        6.74        1.25     13.49 o 
  -2  -8  20       13.39       20.89     22.96 o 
  -1  -8  20        4.98       -4.24     19.23 o 
   0  -8  20        9.46      -14.27     11.02 o 
   1  -8  20       60.01       65.70     14.94 o 
   2  -8  20       43.14       65.67     14.91 o 
   3  -8  20        6.58        1.43     16.28 o 
   4  -8  20        0.44       -5.97     18.77 o 
   5  -8  20       83.45       56.12     25.42 o 
   6  -8  20        6.35       47.04     24.36 o 
   7  -8  20        0.57       12.62     24.17 o 
  -5  -7  20      438.07      436.40     42.97 o 
  -4  -7  20      575.44      534.95     30.47 o 
  -3  -7  20      633.53      702.34     33.85 o 
  -2  -7  20      328.86      286.54     69.57 o 
  -1  -7  20      381.48      407.54     39.59 o 
   0  -7  20      146.05      103.42     16.77 o 
   1  -7  20      121.98      125.48     25.73 o 
   2  -7  20      171.72      168.79     27.22 o 
   3  -7  20       14.16        7.21     18.64 o 
   4  -7  20       57.40       70.91     24.30 o 
   5  -7  20        0.55        4.97     21.19 o 
   6  -7  20      123.37      152.82     31.32 o 
   7  -7  20      264.89      301.29     38.59 o 
  -5  -6  20       14.04       -3.32     12.88 o 
  -4  -6  20       30.10       19.61     14.34 o 
  -3  -6  20       56.90       84.67     35.92 o 
  -2  -6  20      139.00      100.21     17.13 o 
  -1  -6  20        2.73        3.90     11.56 o 
   0  -6  20       53.29       67.68     20.88 o 
   1  -6  20        2.33      -16.47     15.47 o 
   2  -6  20       11.01       30.95     17.90 o 
   3  -6  20        1.16        1.99     18.15 o 
   4  -6  20      283.55      270.15     34.68 o 
   5  -6  20       79.63       64.94     23.68 o 
   6  -6  20       34.28       60.53     25.98 o 
   7  -6  20       43.58       47.85     25.85 o 
  -6  -5  20       16.22       -1.22     13.56 o 
  -5  -5  20      147.94      177.44     21.70 o 
  -4  -5  20       37.59       53.29     15.30 o 
  -3  -5  20       95.25       94.97     16.96 o 
  -2  -5  20      145.32      113.28     23.21 o 
  -1  -5  20     1587.66     1576.28     62.64 o 
   0  -5  20      407.22      426.63     35.98 o 
   1  -5  20     1364.94     1441.80     60.53 o 
   2  -5  20      491.67      505.56     38.16 o 
   3  -5  20      734.33      740.97     45.62 o 
   4  -5  20       73.52      111.43     25.92 o 
   5  -5  20      150.95      245.91     33.00 o 
   6  -5  20       19.09       53.51     23.93 o 
   7  -5  20      117.21      133.37     31.57 o 
  -7  -4  20       19.91        4.61     33.50 o 
  -6  -4  20      292.44      285.13     24.73 o 
  -5  -4  20      114.75       97.95     18.46 o 
  -4  -4  20        6.70       13.24     20.82 o 
  -3  -4  20       14.06       53.20     20.63 o 
  -2  -4  20      114.00       82.90     22.99 o 
  -1  -4  20      387.77      362.81     32.75 o 
   0  -4  20      206.52      223.73     28.59 o 
   1  -4  20      772.95      722.33     42.38 o 
   2  -4  20      171.12      199.18     28.21 o 
   3  -4  20       24.34       22.81     18.77 o 
   4  -4  20      438.34      460.01     38.16 o 
   5  -4  20        0.14       -4.79     19.51 o 
   6  -4  20       46.71       69.42     24.86 o 
  -7  -3  20      203.20      202.04     37.04 o 
  -6  -3  20     1946.32     2014.72     80.91 o 
  -5  -3  20     1200.08     1248.27     63.08 o 
  -4  -3  20     1693.93     1660.12     69.54 o 
  -3  -3  20      588.06      586.72     43.88 o 
  -2  -3  20     1229.31     1171.33     56.43 o 
  -1  -3  20      621.74      657.07     42.63 o 
   0  -3  20      818.75      840.96     47.04 o 
   1  -3  20      128.70      169.10     25.85 o 
   2  -3  20      261.36      268.41     30.89 o 
   3  -3  20       19.59        8.64     18.58 o 
   4  -3  20        0.85      -17.09     15.23 o 
   5  -3  20       10.56       21.50     21.19 o 
  -8  -2  20       41.51       27.84     28.53 o 
  -7  -2  20       75.63       32.63     25.23 o 
  -6  -2  20        1.53        2.67     23.06 o 
  -5  -2  20      107.71      103.16     28.09 o 
  -4  -2  20       54.38       42.45     21.25 o 
  -3  -2  20       38.46       15.91     21.94 o 
  -2  -2  20        1.52       11.06     18.64 o 
  -1  -2  20        0.04       -1.43     16.22 o 
   0  -2  20        9.15       12.37     18.46 o 
   1  -2  20      228.19      259.21     29.33 o 
   2  -2  20     2182.41     2337.14     74.64 o 
   3  -2  20      278.37      339.01     32.19 o 
   4  -2  20      121.10      135.35     26.23 o 
  -8  -1  20       22.20       -1.93     25.48 o 
  -7  -1  20      134.52       93.22     30.70 o 
  -6  -1  20      114.87      114.72     29.40 o 
  -5  -1  20       35.73       40.15     24.73 o 
  -4  -1  20        4.18       27.59     21.94 o 
  -3  -1  20      541.22      623.95     43.75 o 
  -2  -1  20      761.89      810.95     49.16 o 
  -1  -1  20      523.49      526.26     37.66 o 
   0  -1  20      521.88      517.31     38.59 o 
   1  -1  20      920.57      877.20     44.93 o 
   2  -1  20      602.32      648.68     40.89 o 
   3  -1  20      789.34      789.44     44.50 o 
   4  -1  20      615.95      639.11     48.66 o 
   5  -1  20      696.71      803.80     55.87 o 
   6  -1  20       93.47      148.34     34.62 o 
  -8   0  20       21.61       43.38     26.10 o 
  -7   0  20        0.71       14.36     21.75 o 
  -6   0  20      379.27      273.88     37.41 o 
  -5   0  20      282.93      276.05     35.98 o 
  -4   0  20       43.46       47.48     24.30 o 
  -3   0  20     1021.87     1132.74     57.73 o 
  -2   0  20      222.52      257.78     32.32 o 
  -1   0  20      422.32      432.79     35.42 o 
   0   0  20       18.80       13.99     12.48 o 
   1   0  20      602.17      610.02     29.39 o 
   2   0  20       91.10       94.67     38.34 o 
   3   0  20        1.60        7.33     22.50 o 
   4   0  20        2.23       10.19     24.42 o 
   5   0  20       25.64       18.52     27.10 o 
  -8   1  20      602.97      655.08     53.38 o 
  -7   1  20      382.90      399.04     41.51 o 
  -6   1  20      887.78      981.17     60.03 o 
  -5   1  20     1762.80     1612.70     72.09 o 
  -4   1  20      326.77      365.36     39.21 o 
  -3   1  20       76.14       90.68     15.89 o 
  -2   1  20      289.40      297.30     21.91 o 
  -1   1  20      117.36      115.20     40.49 o 
   0   1  20      416.27      444.75     26.08 o 
   1   1  20       22.79        9.65     13.47 o 
   2   1  20        1.10       36.29     23.80 o 
   3   1  20      108.26      135.48     32.07 o 
   4   1  20       12.22      -30.64     21.25 o 
   5   1  20        0.28       13.92     26.10 o 
  -8   2  20       23.10       20.45     26.29 o 
  -7   2  20       97.16       61.46     27.59 o 
  -6   2  20        5.03       18.06     12.80 o 
  -5   2  20      112.72       81.17     16.15 o 
  -4   2  20       19.30       16.34     12.57 o 
  -3   2  20      155.75      161.20     18.90 o 
  -2   2  20     1306.62     1172.59     38.25 o 
  -1   2  20      513.63      474.34     46.17 o 
   0   2  20        6.27       -1.49     13.01 o 
   1   2  20       12.14       -6.28     19.58 o 
   2   2  20      129.65      113.23     31.82 o 
   3   2  20       27.02       52.95     27.78 o 
   4   2  20       36.58       25.92     27.78 o 
  -8   3  20      106.10       22.87     28.84 o 
  -7   3  20       10.36       -1.71     32.78 o 
  -6   3  20        0.11       -4.77      9.95 o 
  -5   3  20        0.62       24.01     13.95 o 
  -4   3  20        2.09      -10.05      9.57 o 
  -3   3  20        1.58        5.16     11.58 o 
  -2   3  20      768.89      702.77     31.62 o 
  -1   3  20      650.34      615.87     45.18 o 
   0   3  20      204.17      199.80     32.56 o 
   1   3  20       61.72       65.38     27.47 o 
   2   3  20      169.60      216.95     38.03 o 
   3   3  20       32.59       37.85     29.40 o 
  -8   4  20       18.75       -8.08     22.25 o 
  -7   4  20      195.99      175.40     30.98 o 
  -6   4  20       62.50       32.67     18.43 o 
  -5   4  20        5.54       -2.56     13.03 o 
  -4   4  20       21.79       29.31     14.38 o 
  -3   4  20      185.86      209.87     25.04 o
[truncated: 30,152 more chars]
